# Supplementary material for: (E)-Benz­yl(1-phenyl­ethyl­idene)amine
Source: Acta Crystallogr Sect E Struct Rep Online. 2013 Jul 20;69(Pt 8):o1289. doi: 10.1107/S1600536813019636 (PMC3793782; doi:10.1107/S1600536813019636)
Supplement: Supplementary file 1 [file e-69-o1289-sup1.cif]

##############################################################################
#                                                                            #
# This CIF contains the data in a paper accepted for publication in          #
# Acta Crystallographica Section E. It conforms to the requirements of       #
# Notes for Authors for Acta Crystallographica Section E, and has been       #
# peer reviewed under the auspices of the IUCr Commission on Journals.       #
#                                                                            #
# Full details of the Crystallographic Information File format               #
# are given in the paper "The Crystallographic Information File (CIF):       #
# a New Standard Archive File for Crystallography" by S. R. Hall, F. H.      #
# Allen and I. D. Brown [Acta Cryst. (1991), A47, 655-685].                  #
#                                                                            #
# The current version of the core CIF dictionary is obtainable from          #
# ftp://ftp.iucr.org/pub/cif_core.dic.                                       #
#                                                                            #
# Software is freely available for graphical display of the structure(s)     #
# in this CIF. For information consult the CIF software page                 #
# http://www.iucr.org/resources/cif/software.                                #
#                                                                            #
# This file may be used for bona fide research purposes within the           #
# scientific community so long as proper attribution is given to the journal # 
# article from which it was obtained.                                        #
#                                                                            #
##############################################################################
data_I
_audit_creation_method     SHELXL-97
_chemical_name_systematic
;
(<i>E</i>)-Benzyl(1-phenylethylidene)amine
;
_chemical_name_common     ?
_chemical_formula_moiety     'C15 H15 N'
_chemical_formula_sum     'C15 H15 N'
_chemical_formula_iupac     'C15 H15 N'
_chemical_formula_weight     209.28
_chemical_melting_point     ?
_symmetry_cell_setting     monoclinic
_symmetry_space_group_name_H-M     'P 21/n'
_symmetry_space_group_name_Hall     '-P 2yn'
loop_
    _symmetry_equiv_pos_as_xyz
    'x, y, z'
    '-x+1/2, y+1/2, -z+1/2'
    '-x, -y, -z'
    'x-1/2, -y-1/2, z-1/2'
_cell_length_a     5.4633(4)
_cell_length_b     10.4173(8)
_cell_length_c     20.2426(15)
_cell_angle_alpha     90.00
_cell_angle_beta     97.3080(10)
_cell_angle_gamma     90.00
_cell_volume     1142.71(15)
_cell_formula_units_Z     4
_cell_measurement_reflns_used     5923
_cell_measurement_theta_min     2.20
_cell_measurement_theta_max     30.45
_cell_measurement_temperature     125(2)
_exptl_crystal_description     plate
_exptl_crystal_colour     colourless
_exptl_crystal_size_max     0.32
_exptl_crystal_size_mid     0.21
_exptl_crystal_size_min     0.03
_exptl_crystal_density_diffrn     1.216
_exptl_crystal_density_meas     ?
_exptl_crystal_density_method     'not measured'
_exptl_crystal_F_000     448
_exptl_absorpt_coefficient_mu     0.071
_exptl_absorpt_correction_type     empirical
_exptl_absorpt_process_details     '(SADABS; Bruker 2007)'
_exptl_absorpt_correction_T_min     0.9778
_exptl_absorpt_correction_T_max     0.9979
_exptl_special_details     ?
_diffrn_ambient_temperature     125(2)
_diffrn_radiation_type     MoK\a
_diffrn_radiation_wavelength     0.71073
_diffrn_radiation_source     'fine-focus sealed tube'
_diffrn_radiation_monochromator     graphite
_diffrn_measurement_device_type     'Bruker APEXII CCD'
_diffrn_measurement_method     '\f and \w scans'
_diffrn_detector_area_resol_mean     ?
_diffrn_reflns_number     18404
_diffrn_reflns_av_R_equivalents     0.0422
_diffrn_reflns_av_sigmaI/netI     0.0331
_diffrn_reflns_theta_min     2.03
_diffrn_reflns_theta_max     30.53
_diffrn_reflns_theta_full     30.53
_diffrn_measured_fraction_theta_max     0.999
_diffrn_measured_fraction_theta_full     0.999
_diffrn_reflns_limit_h_min     -7
_diffrn_reflns_limit_h_max     7
_diffrn_reflns_limit_k_min     -14
_diffrn_reflns_limit_k_max     14
_diffrn_reflns_limit_l_min     -28
_diffrn_reflns_limit_l_max     28
_refine_special_details
;
Refinement of <i>F</i>^2^ against ALL reflections. The weighted <i>R</i>-factor
<i>wR</i> and goodness of fit <i>S</i> are based on <i>F</i>^2^, conventional
<i>R</i>-factors <i>R</i> are based on <i>F</i>, with <i>F</i> set to zero for
negative <i>F</i>^2^. The threshold expression of <i>F</i>^2^ >
\s(<i>F</i>^2^) is used only for calculating <i>R</i>-factors(gt) <i>etc</i>.
and is not relevant to the choice of reflections for refinement.
<i>R</i>-factors based on <i>F</i>^2^ are statistically about twice as large
as those based on <i>F</i>, and <i>R</i>- factors based on ALL data will be
even larger.
;
_reflns_number_total     3496
_reflns_number_gt     2509
_reflns_threshold_expression     I>2sigma(I)
_refine_ls_structure_factor_coef     Fsqd
_refine_ls_matrix_type     full
_refine_ls_R_factor_all     0.0740
_refine_ls_R_factor_gt     0.0469
_refine_ls_wR_factor_gt     0.1117
_refine_ls_wR_factor_ref     0.1268
_refine_ls_goodness_of_fit_ref     1.028
_refine_ls_restrained_S_all     1.014
_refine_ls_number_reflns     3496
_refine_ls_number_parameters     160
_refine_ls_number_restraints     105
_refine_ls_hydrogen_treatment     constr
_refine_ls_weighting_scheme     calc
_refine_ls_weighting_details
         'calc w=1/[\s^2^(Fo^2^)+(0.0568P)^2^+0.3065P] where P=(Fo^2^+2Fc^2^)/3'
_atom_sites_solution_hydrogens     geom
_atom_sites_solution_primary     direct
_atom_sites_solution_secondary     difmap
_refine_ls_shift/su_max     0.000
_refine_ls_shift/su_mean     0.000
_refine_diff_density_max     0.339
_refine_diff_density_min     -0.196
_refine_ls_extinction_method     none
_refine_ls_extinction_coef     ?
loop_
    _atom_type_symbol
    _atom_type_description
    _atom_type_scat_dispersion_real
    _atom_type_scat_dispersion_imag
    _atom_type_scat_source
    'C' 'C' 0.0033 0.0016
                         'International Tables Vol C Tables 4.2.6.8 and 6.1.1.4'
    'H' 'H' 0.0000 0.0000
                         'International Tables Vol C Tables 4.2.6.8 and 6.1.1.4'
    'N' 'N' 0.0061 0.0033
                         'International Tables Vol C Tables 4.2.6.8 and 6.1.1.4'
_computing_data_collection     'APEX2 (Bruker, 2007)'
_computing_cell_refinement     'SAINT (Bruker, 2007)'
_computing_data_reduction     'SAINT (Bruker, 2007)'
_computing_structure_solution     'SHELXS97 (Sheldrick, 2008)'
_computing_structure_refinement     'SHELXL97 (Sheldrick, 2008)'
_computing_molecular_graphics     'SHELXTL (Sheldrick, 2008)'
_computing_publication_material
;
SHELXTL (Sheldrick, 2008), OLEX2 (Dolomanov, <i>et al.</i>,
2009) and Mercury
(Macrae <i>et al.</i>, 2006)
;
loop_
    _atom_site_type_symbol
    _atom_site_label
    _atom_site_fract_x
    _atom_site_fract_y
    _atom_site_fract_z
    _atom_site_U_iso_or_equiv
    _atom_site_adp_type
    _atom_site_calc_flag
    _atom_site_refinement_flags
    _atom_site_occupancy
    _atom_site_symmetry_multiplicity
    _atom_site_disorder_assembly
    _atom_site_disorder_group
    N N1 0.6967(5) 0.9477(3) 0.15570(10) 0.0197(4) Uani d PDU 0.909(2) 1 A 1
    C C1 0.5051(3) 0.95089(15) 0.11114(9) 0.0153(3) Uani d PDU 0.909(2) 1 A 1
    C C2 0.2936(2) 1.04626(13) 0.11017(6) 0.0223(3) Uani d PDU 0.909(2) 1 A 1
    H H2A 0.3278 1.1058 0.1477 0.033 Uiso calc PR 0.909(2) 1 A 1
    H H2B 0.1399 0.9998 0.1139 0.033 Uiso calc PR 0.909(2) 1 A 1
    H H2C 0.2769 1.0946 0.0683 0.033 Uiso calc PR 0.909(2) 1 A 1
    C C9 0.7279(4) 1.04393(17) 0.20835(9) 0.0211(3) Uani d PDU 0.909(2) 1 A 1
    H H9A 0.5803 1.0444 0.2321 0.025 Uiso calc PR 0.909(2) 1 A 1
    H H9B 0.7430 1.1299 0.1884 0.025 Uiso calc PR 0.909(2) 1 A 1
    N N1' 0.704(6) 0.952(4) 0.1458(14) 0.0197(4) Uani d PDU 0.091(2) 1 A 2
    C C1' 0.724(4) 1.0191(18) 0.1996(11) 0.0153(3) Uani d PDU 0.091(2) 1 A 2
    C C2' 0.582(2) 1.1406(12) 0.2104(6) 0.0223(3) Uani d PDU 0.091(2) 1 A 2
    H H2'A 0.4768 1.1632 0.1691 0.033 Uiso calc PR 0.091(2) 1 A 2
    H H2'B 0.6975 1.2107 0.2232 0.033 Uiso calc PR 0.091(2) 1 A 2
    H H2'C 0.4782 1.1263 0.2459 0.033 Uiso calc PR 0.091(2) 1 A 2
    C C9' 0.458(4) 0.972(2) 0.1105(11) 0.0211(3) Uani d PDU 0.091(2) 1 A 2
    H H9'A 0.4371 1.0570 0.0889 0.025 Uiso calc PR 0.091(2) 1 A 2
    H H9'B 0.3250 0.9563 0.1386 0.025 Uiso calc PR 0.091(2) 1 A 2
    C C3 0.48698(19) 0.85340(10) 0.05684(5) 0.0171(2) Uani d . 1 1 . .
    C C4 0.2827(2) 0.84705(11) 0.00784(6) 0.0206(2) Uani d . 1 1 A .
    H H4A 0.1521 0.9071 0.0084 0.025 Uiso calc R 1 1 . .
    C C5 0.2681(2) 0.75399(12) -0.04178(6) 0.0236(3) Uani d . 1 1 . .
    H H5A 0.1277 0.7508 -0.0746 0.028 Uiso calc R 1 1 A .
    C C6 0.4574(2) 0.66577(12) -0.04357(6) 0.0242(3) Uani d . 1 1 A .
    H H6A 0.4473 0.6022 -0.0775 0.029 Uiso calc R 1 1 . .
    C C7 0.6625(2) 0.67147(12) 0.00486(6) 0.0232(2) Uani d . 1 1 . .
    H H7A 0.7931 0.6115 0.0039 0.028 Uiso calc R 1 1 A .
    C C8 0.6775(2) 0.76402(11) 0.05436(6) 0.0205(2) Uani d . 1 1 A .
    H H8A 0.8185 0.7670 0.0870 0.025 Uiso calc R 1 1 . .
    C C10 0.9543(2) 1.01713(11) 0.25738(5) 0.0200(2) Uani d . 1 1 . .
    C C11 1.0927(2) 0.90513(12) 0.25703(6) 0.0255(3) Uani d . 1 1 A .
    H H11A 1.0448 0.8404 0.2249 0.031 Uiso calc R 1 1 . .
    C C12 1.3012(2) 0.88711(13) 0.30342(6) 0.0273(3) Uani d . 1 1 . .
    H H12A 1.3949 0.8104 0.3026 0.033 Uiso calc R 1 1 A .
    C C13 1.3727(2) 0.98068(13) 0.35076(6) 0.0250(3) Uani d . 1 1 A .
    H H13A 1.5162 0.9688 0.3819 0.030 Uiso calc R 1 1 . .
    C C14 1.2336(2) 1.09130(12) 0.35225(6) 0.0247(3) Uani d . 1 1 . .
    H H14A 1.2802 1.1550 0.3850 0.030 Uiso calc R 1 1 A .
    C C15 1.0257(2) 1.10962(12) 0.30587(6) 0.0226(2) Uani d . 1 1 A .
    H H15A 0.9313 1.1859 0.3072 0.027 Uiso calc R 1 1 . .
loop_
    _atom_site_aniso_label
    _atom_site_aniso_U_11
    _atom_site_aniso_U_22
    _atom_site_aniso_U_33
    _atom_site_aniso_U_12
    _atom_site_aniso_U_13
    _atom_site_aniso_U_23
    N1 0.0192(5) 0.0230(6) 0.0165(10) -0.0001(4) 0.0008(6) -0.0021(8)
    C1 0.0131(7) 0.0150(7) 0.0179(5) 0.0033(5) 0.0026(5) 0.0024(5)
    C2 0.0197(6) 0.0241(6) 0.0223(6) 0.0041(5) -0.0006(5) -0.0018(5)
    C9 0.0225(6) 0.0220(9) 0.0177(8) 0.0008(7) -0.0018(5) -0.0052(5)
    N1' 0.0192(5) 0.0230(6) 0.0165(10) -0.0001(4) 0.0008(6) -0.0021(8)
    C1' 0.0131(7) 0.0150(7) 0.0179(5) 0.0033(5) 0.0026(5) 0.0024(5)
    C2' 0.0197(6) 0.0241(6) 0.0223(6) 0.0041(5) -0.0006(5) -0.0018(5)
    C9' 0.0225(6) 0.0220(9) 0.0177(8) 0.0008(7) -0.0018(5) -0.0052(5)
    C3 0.0162(5) 0.0182(5) 0.0170(5) -0.0013(4) 0.0023(4) 0.0022(4)
    C4 0.0167(5) 0.0208(5) 0.0234(6) 0.0011(4) -0.0004(4) 0.0002(4)
    C5 0.0199(5) 0.0256(6) 0.0240(6) -0.0025(5) -0.0026(4) -0.0025(5)
    C6 0.0247(6) 0.0224(6) 0.0255(6) -0.0028(5) 0.0029(5) -0.0042(5)
    C7 0.0207(5) 0.0221(6) 0.0269(6) 0.0027(4) 0.0039(4) -0.0006(5)
    C8 0.0164(5) 0.0236(6) 0.0212(5) 0.0013(4) 0.0014(4) 0.0015(4)
    C10 0.0199(5) 0.0231(6) 0.0166(5) -0.0012(4) 0.0008(4) 0.0010(4)
    C11 0.0308(6) 0.0240(6) 0.0201(6) 0.0020(5) -0.0021(5) -0.0035(5)
    C12 0.0309(6) 0.0263(6) 0.0235(6) 0.0079(5) -0.0014(5) 0.0007(5)
    C13 0.0231(6) 0.0305(6) 0.0201(6) 0.0010(5) -0.0016(4) 0.0029(5)
    C14 0.0248(6) 0.0261(6) 0.0222(6) -0.0039(5) -0.0008(5) -0.0044(5)
    C15 0.0223(6) 0.0221(6) 0.0227(6) 0.0006(4) 0.0008(4) -0.0016(4)
_geom_special_details
;
All e.s.d.'s (except the e.s.d. in the dihedral angle between two l.s. planes)
are estimated using the full covariance matrix. The cell e.s.d.'s are taken
into account individually in the estimation of e.s.d.'s in distances, angles
and torsion angles; correlations between e.s.d.'s in cell parameters are only
used when they are defined by crystal symmetry. An approximate (isotropic)
treatment of cell e.s.d.'s is used for estimating e.s.d.'s involving l.s.
planes.
;
loop_
    _geom_bond_atom_site_label_1
    _geom_bond_atom_site_label_2
    _geom_bond_site_symmetry_2
    _geom_bond_distance
    _geom_bond_publ_flag
    N1 C1 . 1.292(2) ?
    N1 C9 . 1.457(3) ?
    C1 C3 . 1.490(2) ?
    C1 C2 . 1.5224(17) ?
    C2 H2A . 0.9800 ?
    C2 H2B . 0.9800 ?
    C2 H2C . 0.9800 ?
    C9 C10 . 1.510(2) ?
    C9 H9A . 0.9900 ?
    C9 H9B . 0.9900 ?
    N1' C1' . 1.289(18) ?
    N1' C9' . 1.457(19) ?
    C1' C2' . 1.516(16) ?
    C1' C10 . 1.60(2) ?
    C2' H2'A . 0.9800 ?
    C2' H2'B . 0.9800 ?
    C2' H2'C . 0.9800 ?
    C9' C3 . 1.66(2) ?
    C9' H9'A . 0.9900 ?
    C9' H9'B . 0.9900 ?
    C3 C4 . 1.3971(15) ?
    C3 C8 . 1.4020(15) ?
    C4 C5 . 1.3908(16) ?
    C4 H4A . 0.9500 ?
    C5 C6 . 1.3876(17) ?
    C5 H5A . 0.9500 ?
    C6 C7 . 1.3932(16) ?
    C6 H6A . 0.9500 ?
    C7 C8 . 1.3855(16) ?
    C7 H7A . 0.9500 ?
    C8 H8A . 0.9500 ?
    C10 C11 . 1.3911(17) ?
    C10 C15 . 1.3952(16) ?
    C11 C12 . 1.3938(17) ?
    C11 H11A . 0.9500 ?
    C12 C13 . 1.3877(17) ?
    C12 H12A . 0.9500 ?
    C13 C14 . 1.3828(18) ?
    C13 H13A . 0.9500 ?
    C14 C15 . 1.3920(16) ?
    C14 H14A . 0.9500 ?
    C15 H15A . 0.9500 ?
loop_
    _geom_angle_atom_site_label_1
    _geom_angle_atom_site_label_2
    _geom_angle_atom_site_label_3
    _geom_angle_site_symmetry_1
    _geom_angle_site_symmetry_3
    _geom_angle
    _geom_angle_publ_flag
    C1 N1 C9 . . 120.1(2) ?
    N1 C1 C3 . . 118.00(15) ?
    N1 C1 C2 . . 124.87(17) ?
    C3 C1 C2 . . 117.12(12) ?
    N1 C9 C10 . . 111.31(15) ?
    N1 C9 H9A . . 109.4 ?
    C10 C9 H9A . . 109.4 ?
    N1 C9 H9B . . 109.4 ?
    C10 C9 H9B . . 109.4 ?
    H9A C9 H9B . . 108.0 ?
    C1' N1' C9' . . 108.1(19) ?
    N1' C1' C2' . . 126(2) ?
    N1' C1' C10 . . 125.7(16) ?
    C2' C1' C10 . . 106.0(11) ?
    C1' C2' H2'A . . 109.5 ?
    C1' C2' H2'B . . 109.5 ?
    H2'A C2' H2'B . . 109.5 ?
    C1' C2' H2'C . . 109.5 ?
    H2'A C2' H2'C . . 109.5 ?
    H2'B C2' H2'C . . 109.5 ?
    N1' C9' C3 . . 93.1(14) ?
    N1' C9' H9'A . . 113.1 ?
    C3 C9' H9'A . . 113.1 ?
    N1' C9' H9'B . . 113.1 ?
    C3 C9' H9'B . . 113.1 ?
    H9'A C9' H9'B . . 110.5 ?
    C4 C3 C8 . . 118.20(10) ?
    C4 C3 C1 . . 121.88(10) ?
    C8 C3 C1 . . 119.92(10) ?
    C4 C3 C9' . . 111.3(6) ?
    C8 C3 C9' . . 130.5(6) ?
    C5 C4 C3 . . 120.87(11) ?
    C5 C4 H4A . . 119.6 ?
    C3 C4 H4A . . 119.6 ?
    C6 C5 C4 . . 120.40(11) ?
    C6 C5 H5A . . 119.8 ?
    C4 C5 H5A . . 119.8 ?
    C5 C6 C7 . . 119.27(11) ?
    C5 C6 H6A . . 120.4 ?
    C7 C6 H6A . . 120.4 ?
    C8 C7 C6 . . 120.44(11) ?
    C8 C7 H7A . . 119.8 ?
    C6 C7 H7A . . 119.8 ?
    C7 C8 C3 . . 120.83(10) ?
    C7 C8 H8A . . 119.6 ?
    C3 C8 H8A . . 119.6 ?
    C11 C10 C15 . . 118.64(10) ?
    C11 C10 C9 . . 123.52(11) ?
    C15 C10 C9 . . 117.84(11) ?
    C11 C10 C1' . . 112.5(6) ?
    C15 C10 C1' . . 128.8(6) ?
    C10 C11 C12 . . 120.53(11) ?
    C10 C11 H11A . . 119.7 ?
    C12 C11 H11A . . 119.7 ?
    C13 C12 C11 . . 120.32(12) ?
    C13 C12 H12A . . 119.8 ?
    C11 C12 H12A . . 119.8 ?
    C14 C13 C12 . . 119.56(11) ?
    C14 C13 H13A . . 120.2 ?
    C12 C13 H13A . . 120.2 ?
    C13 C14 C15 . . 120.21(11) ?
    C13 C14 H14A . . 119.9 ?
    C15 C14 H14A . . 119.9 ?
    C14 C15 C10 . . 120.74(11) ?
    C14 C15 H15A . . 119.6 ?
    C10 C15 H15A . . 119.6 ?
loop_
    _geom_torsion_atom_site_label_1
    _geom_torsion_atom_site_label_2
    _geom_torsion_atom_site_label_3
    _geom_torsion_atom_site_label_4
    _geom_torsion_site_symmetry_1
    _geom_torsion_site_symmetry_2
    _geom_torsion_site_symmetry_3
    _geom_torsion_site_symmetry_4
    _geom_torsion
    _geom_torsion_publ_flag
    C9 N1 C1 C3 . . . . 177.6(2) ?
    C9 N1 C1 C2 . . . . -3.0(4) ?
    C1 N1 C9 C10 . . . . 176.2(3) ?
    C9' N1' C1' C2' . . . . -26(5) ?
    C9' N1' C1' C10 . . . . 174(2) ?
    C1' N1' C9' C3 . . . . -170(3) ?
    N1 C1 C3 C4 . . . . 177.9(2) ?
    C2 C1 C3 C4 . . . . -1.5(2) ?
    N1 C1 C3 C8 . . . . -1.6(3) ?
    C2 C1 C3 C8 . . . . 179.08(12) ?
    N1 C1 C3 C9' . . . . 180(6) ?
    C2 C1 C3 C9' . . . . 0(5) ?
    N1' C9' C3 C4 . . . . -175(2) ?
    N1' C9' C3 C8 . . . . 5(3) ?
    N1' C9' C3 C1 . . . . 7(5) ?
    C8 C3 C4 C5 . . . . 0.44(17) ?
    C1 C3 C4 C5 . . . . -179.01(13) ?
    C9' C3 C4 C5 . . . . -179.4(10) ?
    C3 C4 C5 C6 . . . . -0.23(18) ?
    C4 C5 C6 C7 . . . . -0.05(18) ?
    C5 C6 C7 C8 . . . . 0.10(18) ?
    C6 C7 C8 C3 . . . . 0.12(18) ?
    C4 C3 C8 C7 . . . . -0.39(16) ?
    C1 C3 C8 C7 . . . . 179.07(12) ?
    C9' C3 C8 C7 . . . . 179.4(12) ?
    N1 C9 C10 C11 . . . . -8.5(3) ?
    N1 C9 C10 C15 . . . . 172.2(2) ?
    N1 C9 C10 C1' . . . . -9(5) ?
    N1' C1' C10 C11 . . . . -22(4) ?
    C2' C1' C10 C11 . . . . 175.3(10) ?
    N1' C1' C10 C15 . . . . 159(3) ?
    C2' C1' C10 C15 . . . . -4(2) ?
    N1' C1' C10 C9 . . . . 158(8) ?
    C2' C1' C10 C9 . . . . -5(4) ?
    C15 C10 C11 C12 . . . . -1.24(19) ?
    C9 C10 C11 C12 . . . . 179.41(15) ?
    C1' C10 C11 C12 . . . . 179.5(10) ?
    C10 C11 C12 C13 . . . . 0.2(2) ?
    C11 C12 C13 C14 . . . . 0.92(19) ?
    C12 C13 C14 C15 . . . . -1.07(19) ?
    C13 C14 C15 C10 . . . . 0.05(19) ?
    C11 C10 C15 C14 . . . . 1.10(18) ?
    C9 C10 C15 C14 . . . . -179.51(14) ?
    C1' C10 C15 C14 . . . . -179.8(12) ?
_iucr_refine_instructions_details
;
TITL SM1629C in P2(1)/n
CELL 0.71073   5.4633  10.4173  20.2426  90.000  97.308  90.000
ZERR    4.00   0.0004   0.0008   0.0015   0.000   0.001   0.000
LATT 1
SYMM 0.5-X, 0.5+Y, 0.5-Z
SFAC C  H  N
UNIT 60  60  4
TEMP -148
SIZE 0.32 0.21 0.03
ACTA
L.S. 8
BOND
BOND $H
LIST 4
CONF
FMAP 2
PLAN 20
SIMU C1 C2 C9 N1 C1' C2' C9' N1'
DELU C1 C2 C9 N1 C1' C2' C9' N1'
EADP N1 N1'
EADP C1 C1'
EADP C2 C2'
EADP C9 C9'
REM EXTI    0.000028
WGHT    0.056800    0.306500
FVAR       0.22568   0.90913
PART   1
N1    3    0.696719    0.947747    0.155702    21.00000    0.01924    0.02296 =
         0.01646   -0.00210    0.00077   -0.00009
C1    1    0.505148    0.950889    0.111140    21.00000    0.01310    0.01501 =
         0.01788    0.00238    0.00262    0.00332
C2    1    0.293575    1.046257    0.110166    21.00000    0.01965    0.02413 =
         0.02226   -0.00180   -0.00056    0.00405
AFIX 137
H2A   2    0.327759    1.105777    0.147697    21.00000   -1.50000
H2B   2    0.139917    0.999828    0.113885    21.00000   -1.50000
H2C   2    0.276854    1.094558    0.068289    21.00000   -1.50000
AFIX   0
C9    1    0.727899    1.043932    0.208349    21.00000    0.02246    0.02201 =
         0.01771   -0.00520   -0.00183    0.00077
AFIX  23
H9A   2    0.580257    1.044388    0.232085    21.00000   -1.20000
H9B   2    0.742991    1.129883    0.188396    21.00000   -1.20000
AFIX   0
PART   2
SAME N1 > C9
N1'   3    0.703975    0.951562    0.145831   -21.00000    0.01924    0.02296 =
         0.01646   -0.00210    0.00077   -0.00009
C1'   1    0.724142    1.019074    0.199638   -21.00000    0.01310    0.01501 =
         0.01788    0.00238    0.00262    0.00332
C2'   1    0.581540    1.140559    0.210432   -21.00000    0.01965    0.02413 =
         0.02226   -0.00180   -0.00056    0.00405
AFIX 137
H2'A  2    0.476786    1.163246    0.169139   -21.00000   -1.50000
H2'B  2    0.697526    1.210681    0.223218   -21.00000   -1.50000
H2'C  2    0.478152    1.126260    0.245917   -21.00000   -1.50000
AFIX   0
C9'   1    0.457666    0.971759    0.110455   -21.00000    0.02246    0.02201 =
         0.01771   -0.00520   -0.00183    0.00077
AFIX  23
H9'A  2    0.437136    1.057039    0.088879   -21.00000   -1.20000
H9'B  2    0.324963    0.956254    0.138552   -21.00000   -1.20000
AFIX   0
PART   0
C3    1    0.486984    0.853405    0.056843    11.00000    0.01617    0.01819 =
         0.01696    0.00219    0.00231   -0.00131
C4    1    0.282742    0.847050    0.007837    11.00000    0.01673    0.02083 =
         0.02344    0.00023   -0.00036    0.00114
AFIX  43
H4A   2    0.152134    0.907083    0.008411    11.00000   -1.20000
AFIX   0
C5    1    0.268115    0.753989   -0.041777    11.00000    0.01986    0.02556 =
         0.02405   -0.00251   -0.00259   -0.00245
AFIX  43
H5A   2    0.127656    0.750807   -0.074635    11.00000   -1.20000
AFIX   0
C6    1    0.457439    0.665767   -0.043572    11.00000    0.02465    0.02241 =
         0.02550   -0.00423    0.00294   -0.00276
AFIX  43
H6A   2    0.447308    0.602182   -0.077451    11.00000   -1.20000
AFIX   0
C7    1    0.662548    0.671472    0.004860    11.00000    0.02067    0.02214 =
         0.02693   -0.00058    0.00385    0.00272
AFIX  43
H7A   2    0.793067    0.611501    0.003936    11.00000   -1.20000
AFIX   0
C8    1    0.677451    0.764022    0.054364    11.00000    0.01639    0.02359 =
         0.02124    0.00152    0.00136    0.00126
AFIX  43
H8A   2    0.818497    0.766952    0.087038    11.00000   -1.20000
AFIX   0
C10   1    0.954268    1.017126    0.257378    11.00000    0.01986    0.02309 =
         0.01659    0.00101    0.00075   -0.00118
C11   1    1.092748    0.905128    0.257026    11.00000    0.03082    0.02404 =
         0.02012   -0.00352   -0.00212    0.00198
AFIX  43
H11A  2    1.044828    0.840409    0.224907    11.00000   -1.20000
AFIX   0
C12   1    1.301239    0.887107    0.303421    11.00000    0.03094    0.02631 =
         0.02353    0.00068   -0.00142    0.00788
AFIX  43
H12A  2    1.394867    0.810401    0.302632    11.00000   -1.20000
AFIX   0
C13   1    1.372717    0.980677    0.350763    11.00000    0.02310    0.03054 =
         0.02008    0.00291   -0.00164    0.00105
AFIX  43
H13A  2    1.516236    0.968810    0.381941    11.00000   -1.20000
AFIX   0
C14   1    1.233646    1.091302    0.352250    11.00000    0.02479    0.02606 =
         0.02222   -0.00443   -0.00080   -0.00389
AFIX  43
H14A  2    1.280185    1.155006    0.385034    11.00000   -1.20000
AFIX   0
C15   1    1.025674    1.109618    0.305865    11.00000    0.02233    0.02208 =
         0.02273   -0.00165    0.00076    0.00062
AFIX  43
H15A  2    0.931307    1.185949    0.307240    11.00000   -1.20000
HKLF 4
REM  SM1629C in P2(1)/n
REM R1 =  0.0469 for   2509 Fo > 4sig(Fo)  and  0.0740 for all   3496 data
REM    160 parameters refined using    105 restraints
END
WGHT      0.0568      0.3065
REM Highest difference peak  0.339,  deepest hole -0.196,  1-sigma level  0.046
Q1    1   0.8587  1.0374  0.2317  11.00000  0.05    0.34
Q2    1   0.3850  0.8408  0.0320  11.00000  0.05    0.32
Q3    1   1.1392  1.1044  0.3253  11.00000  0.05    0.31
Q4    1   0.5054  0.8995  0.0844  11.00000  0.05    0.27
Q5    1   0.5632  0.6762 -0.0230  11.00000  0.05    0.27
Q6    1   0.5682  0.8021  0.0611  11.00000  0.05    0.27
Q7    1   0.3848  0.7203 -0.0409  11.00000  0.05    0.26
Q8    1   1.0071  0.9549  0.2669  11.00000  0.05    0.26
Q9    1   0.6000  0.9350  0.1306  11.00000  0.05    0.25
Q10   1   1.2067  0.9159  0.2820  11.00000  0.05    0.25
Q11   1   0.9767  1.0504  0.2872  11.00000  0.05    0.24
Q12   1   0.7896  0.8956  0.1523  11.00000  0.05    0.23
Q13   1   0.2797  0.7854 -0.0084  11.00000  0.05    0.22
Q14   1   1.3107  1.0430  0.3412  11.00000  0.05    0.22
Q15   1   0.3105  0.8023 -0.0195  11.00000  0.05    0.21
Q16   1   1.3800  0.9460  0.3167  11.00000  0.05    0.20
Q17   1   1.3185  0.9529  0.3192  11.00000  0.05    0.20
Q18   1   0.6596  0.7326  0.0177  11.00000  0.05    0.19
Q19   1   0.6253  0.6972  0.0386  11.00000  0.05    0.18
Q20   1   1.0932  0.9795  0.2456  11.00000  0.05    0.17
;
data_global
_journal_date_recd_electronic     2013-07-08
_journal_date_accepted     2013-07-16
_journal_name_full     'Acta Crystallographica, Section E'
_journal_year     2013
_journal_volume     69
_journal_issue      8
_journal_page_first     o1289
_journal_page_last     o1289
_journal_paper_category     QO
_journal_paper_doi     10.1107/S1600536813019636
_journal_coeditor_code     LD2110
_publ_contact_author_name     'Tanski, Joseph M.'
_publ_contact_author_address
;
Department of Chemistry
Vassar College
Poughkeepsie, NY 12604
USA
;
_publ_contact_author_email     jotanski@vassar.edu
_publ_contact_author_fax     845-437-5747
_publ_contact_author_phone     845-437-5731
_publ_section_title
;
(<i>E</i>)-Benzyl(1-phenylethylidene)amine
;
loop_
    _publ_author_name
    _publ_author_footnote
    _publ_author_address
    'Majer, Sean H.' .
;
Department of Chemistry
Vassar College
Poughkeepsie, NY 12604
USA
;
    'Tanski, Joseph M.' .
;
Department of Chemistry
Vassar College
Poughkeepsie, NY 12604
USA
;
