# Supplementary material for: (E)-Benz­yl(1-phenyl­ethyl­idene)amine
Source: Acta Crystallogr Sect E Struct Rep Online. 2013 Jul 20;69(Pt 8):o1289. doi: 10.1107/S1600536813019636 (PMC3793782; doi:10.1107/S1600536813019636)
Supplement: Supplementary file 2 [file e-69-o1289-Isup2.hkl]

# 
# h,k,l, Fc-squared, Fo-squared, sigma(Fo-squared) and status flag 
# 
data_I
_shelx_title ' SM1629C in P2(1)/n' 
_shelx_refln_list_code          4 
_shelx_F_calc_maximum      139.54 
_exptl_crystal_F_000       448.00 
_reflns_d_resolution_high  0.6995 
 
loop_ 
 _symmetry_equiv_pos_as_xyz 
 'x, y, z' 
 '-x+1/2, y+1/2, -z+1/2' 
 '-x, -y, -z' 
 'x-1/2, -y-1/2, z-1/2' 
 
_cell_length_a     5.4633 
_cell_length_b    10.4173 
_cell_length_c    20.2426 
_cell_angle_alpha  90.000 
_cell_angle_beta   97.308 
_cell_angle_gamma  90.000 
 
_shelx_F_squared_multiplier     1.000 
 
loop_ 
 _refln_index_h 
 _refln_index_k 
 _refln_index_l 
 _refln_F_squared_calc 
 _refln_F_squared_meas 
 _refln_F_squared_sigma 
 _refln_observed_status 
   2   0   0     1392.20     1341.74      9.81 o 
   4   0   0     1343.06     1269.46     13.09 o 
   6   0   0       55.48       59.07     11.88 o 
   1   1   0       30.99       26.48      0.92 o 
   2   1   0       78.22       76.82      1.51 o 
   3   1   0      838.14      831.13      5.84 o 
   4   1   0       69.00       56.23      2.29 o 
   5   1   0      455.08      420.36      7.25 o 
   6   1   0      147.53      138.97      7.96 o 
   7   1   0        2.36        2.95      3.17 o 
   0   2   0     3217.71     3140.79     23.04 o 
   1   2   0      677.38      631.06      3.72 o 
   2   2   0       90.88      100.01      1.67 o 
   3   2   0       24.06       28.62      1.47 o 
   4   2   0       37.48       41.77      2.17 o 
   5   2   0       41.40       46.74      3.00 o 
   6   2   0        4.36        2.51      2.80 o 
   7   2   0       14.45       10.03      3.72 o 
   1   3   0      759.47      716.74      4.38 o 
   2   3   0        4.59        7.44      0.93 o 
   3   3   0       98.13      106.56      1.99 o 
   4   3   0       16.30       17.14      1.69 o 
   5   3   0        0.01       -0.40      1.62 o 
   6   3   0        4.13        5.38      2.91 o 
   7   3   0        9.01        6.86      3.88 o 
   0   4   0      184.84      182.36      4.00 o 
   1   4   0      571.30      569.37      4.72 o 
   2   4   0      198.49      212.83      2.72 o 
   3   4   0      429.79      424.26      4.92 o 
   4   4   0       76.74       80.61      2.87 o 
   5   4   0        1.63        2.12      1.74 o 
   6   4   0        1.38       -0.02      2.66 o 
   7   4   0       11.94        9.37      3.60 o 
   1   5   0       56.55       56.25      1.45 o 
   2   5   0      271.95      283.60      3.34 o 
   3   5   0        0.50        2.20      1.15 o 
   4   5   0        4.31        3.02      1.42 o 
   5   5   0       15.16       16.86      2.37 o 
   6   5   0      289.70      318.40      7.07 o 
   7   5   0        0.09        2.40      4.30 o 
   0   6   0       15.84       16.00      2.15 o 
   1   6   0      218.96      217.52      3.23 o 
   2   6   0      599.79      613.88      5.25 o 
   3   6   0      115.39      103.74      2.98 o 
   4   6   0       14.94       23.92      2.41 o 
   5   6   0       17.19       14.99      2.46 o 
   6   6   0       16.17       19.97      2.99 o 
   7   6   0       25.09       18.02      4.94 o 
   1   7   0       12.35       12.19      1.27 o 
   2   7   0        7.17       13.83      1.51 o 
   3   7   0        0.12       -1.24      1.41 o 
   4   7   0       93.15       90.47      4.28 o 
   5   7   0       24.43       26.83      3.29 o 
   6   7   0      114.14      108.83      7.33 o 
   0   8   0       52.09       46.62      4.69 o 
   1   8   0      185.11      185.41      5.58 o 
   2   8   0        5.54        5.58      1.41 o 
   3   8   0       27.02       22.82      2.30 o 
   4   8   0        0.60       -0.40      2.10 o 
   5   8   0        5.47        0.26      2.54 o 
   6   8   0        3.91        7.35      3.03 o 
   1   9   0      112.06      113.99      3.87 o 
   2   9   0       27.40       25.54      2.45 o 
   3   9   0       90.55       75.90      4.22 o 
   4   9   0        0.20        0.29      2.70 o 
   5   9   0       96.62       96.59      6.38 o 
   6   9   0        2.76        0.34      5.92 o 
   0  10   0      385.02      365.56      9.92 o 
   1  10   0       14.59       16.58      2.54 o 
   2  10   0       91.77       89.77      4.49 o 
   3  10   0        0.13        3.86      3.33 o 
   4  10   0      192.18      206.05      7.98 o 
   5  10   0       69.00       80.24      6.26 o 
   1  11   0      439.30      431.83     10.17 o 
   2  11   0       26.89       26.63      3.26 o 
   3  11   0       13.94       13.46      3.94 o 
   4  11   0       76.02       89.28      6.43 o 
   5  11   0      208.49      246.63      9.41 o 
   0  12   0       18.19       11.82      3.73 o 
   1  12   0       49.96       47.09      3.37 o 
   2  12   0        0.22        0.57      2.59 o 
   3  12   0       22.78       27.49      6.35 o 
   4  12   0       19.62       22.69      5.25 o 
   1  13   0        0.00       -2.45      2.45 o 
   2  13   0        0.04        0.76      2.70 o 
   3  13   0        6.33        6.35      3.59 o 
   0  14   0      169.43      184.61     10.33 o 
   1  14   0       19.64       15.68      3.77 o 
   2  14   0       22.39       25.85      4.61 o 
  -7   0   1        0.02        1.99      4.71 o 
  -5   0   1     1391.87     1372.57     22.07 o 
  -3   0   1      179.54      165.49      3.62 o 
  -1   0   1     4526.52     4452.18     27.46 o 
   1   0   1     9356.15     8943.52     58.61 o 
   3   0   1       17.02       20.05      1.78 o 
   5   0   1      785.23      753.27     13.39 o 
   7   0   1       85.27       82.20      8.47 o 
  -7   1   1        8.19        7.27      3.43 o 
  -6   1   1       43.91       39.45      4.09 o 
  -5   1   1      991.72      982.83      9.90 o 
  -4   1   1      117.10      119.89      2.62 o 
  -3   1   1       21.76       22.18      1.30 o 
  -2   1   1      136.47      135.51      1.97 o 
  -1   1   1      405.34      406.97      2.61 o 
   0   1   1      488.60      461.62      3.36 o 
   1   1   1      177.74      184.73      2.02 o 
   2   1   1       77.67       79.17      1.51 o 
   3   1   1       22.07       27.77      1.50 o 
   4   1   1      288.55      264.90      3.66 o 
   5   1   1      128.06      118.74      3.88 o 
   6   1   1        1.58       -0.70      2.57 o 
   7   1   1       62.78       63.88      5.57 o 
  -7   2   1        7.02        7.80      3.57 o 
  -6   2   1        0.35        2.44      2.76 o 
  -5   2   1       86.13       83.53      4.89 o 
  -4   2   1      174.21      177.78      3.49 o 
  -3   2   1       77.36       97.12      2.06 o 
  -2   2   1        5.42       10.26      0.79 o 
  -1   2   1      602.06      626.33      3.96 o 
   0   2   1      178.17      194.53      2.58 o 
   1   2   1       22.87       25.37      0.97 o 
   2   2   1      252.19      258.20      3.22 o 
   3   2   1      234.08      261.06      3.65 o 
   4   2   1       45.45       43.88      2.29 o 
   5   2   1       50.56       46.83      2.94 o 
   6   2   1       56.31       54.52      4.60 o 
   7   2   1       24.96       12.59      3.74 o 
  -7   3   1       35.11       35.46      4.70 o 
  -6   3   1       33.86       42.97      4.87 o 
  -5   3   1      141.61      134.96      4.22 o 
  -4   3   1      133.53      129.63      3.20 o 
  -3   3   1      189.42      209.95      2.83 o 
  -2   3   1       26.02       26.24      1.24 o 
  -1   3   1       72.71       80.32      1.47 o 
   0   3   1      481.20      436.22      3.32 o 
   1   3   1      562.67      619.81      4.01 o 
   2   3   1       30.67       35.69      1.63 o 
   3   3   1        0.00       -0.34      0.93 o 
   4   3   1      111.65      109.89      3.09 o 
   5   3   1      218.56      205.63      5.03 o 
   6   3   1        0.00       -0.17      3.19 o 
   7   3   1        0.77       -1.97      3.21 o 
  -7   4   1        1.77       -1.89      4.08 o 
  -6   4   1        0.04        1.08      3.66 o 
  -5   4   1      226.02      222.66      5.72 o 
  -4   4   1       27.92       25.57      2.02 o 
  -3   4   1      231.92      248.96      3.31 o 
  -2   4   1      144.77      177.06      3.04 o 
  -1   4   1      211.27      211.31      2.39 o 
   0   4   1       27.06       24.65      1.11 o 
   1   4   1     3112.84     3279.39     16.35 o 
   2   4   1      613.89      641.41      4.79 o 
   3   4   1       73.03       81.48      3.26 o 
   4   4   1      759.82      727.10      6.95 o 
   5   4   1      106.70      109.53      4.17 o 
   6   4   1       78.05       76.39      4.71 o 
   7   4   1       86.11       89.94      6.48 o 
  -7   5   1       25.28       29.66      4.46 o 
  -6   5   1       14.88       19.30      3.16 o 
  -5   5   1       18.51       25.32      3.66 o 
  -4   5   1       37.46       39.02      2.68 o 
  -3   5   1        0.21        0.48      0.86 o 
  -2   5   1      630.14      712.15      6.78 o 
  -1   5   1       22.67       20.57      1.08 o 
   0   5   1        6.20        4.93      0.81 o 
   1   5   1      761.96      837.04      6.82 o 
   2   5   1       39.28       44.28      1.61 o 
   3   5   1       21.86       23.49      1.72 o 
   4   5   1      504.77      494.07      6.25 o 
   5   5   1        4.32        4.31      1.96 o 
   6   5   1        1.17        1.46      2.49 o 
   7   5   1      147.00      140.73      7.43 o 
  -7   6   1        8.99        4.96      4.14 o 
  -6   6   1        9.47       14.45      2.69 o 
  -5   6   1      107.32      103.22      4.32 o 
  -4   6   1       17.10       12.02      1.98 o 
  -3   6   1      166.88      148.93      3.32 o 
  -2   6   1        0.96        2.71      0.88 o 
  -1   6   1      194.36      228.97      2.63 o 
   0   6   1        0.62       -0.19      1.01 o 
   1   6   1       14.64       12.07      1.19 o 
   2   6   1      288.47      305.01      3.88 o 
   3   6   1        1.36        0.59      1.17 o 
   4   6   1       66.28       63.58      2.99 o 
   5   6   1       59.62       60.66      3.73 o 
   6   6   1      109.43      111.36      5.50 o 
   7   6   1        0.01       -2.01      3.79 o 
  -6   7   1       56.74       59.75      6.24 o 
  -5   7   1       61.65       66.05      4.52 o 
  -4   7   1       34.77       23.95      2.83 o 
  -3   7   1       73.11       55.42      2.98 o 
  -2   7   1       88.62       92.97      4.24 o 
  -1   7   1       23.12       22.04      1.53 o 
   0   7   1       68.05       61.11      2.64 o 
   1   7   1      331.38      336.31      4.30 o 
   2   7   1      196.52      198.31      3.71 o 
   3   7   1        2.02       -0.45      1.43 o 
   4   7   1       35.05       30.61      3.05 o 
   5   7   1       96.56       99.51      5.06 o 
   6   7   1        0.43        0.73      2.69 o 
  -6   8   1       59.32       63.67      4.88 o 
  -5   8   1        1.15       -0.91      2.43 o 
  -4   8   1        9.30        7.00      2.50 o 
  -3   8   1       27.76       24.13      2.31 o 
  -2   8   1      106.41      118.63      3.83 o 
  -1   8   1      173.75      182.02      5.05 o 
   0   8   1        0.31        0.76      1.39 o 
   1   8   1        6.50        6.42      1.60 o 
   2   8   1        0.61       -0.73      1.24 o 
   3   8   1        3.55        7.05      1.89 o 
   4   8   1      167.74      173.45      5.68 o 
   5   8   1        0.95       -0.23      2.31 o 
   6   8   1        2.92        1.90      2.85 o 
  -6   9   1        1.01       -3.09      3.09 o 
  -5   9   1        3.87       11.10      3.55 o 
  -4   9   1       14.83       10.49      3.21 o 
  -3   9   1        0.05       -0.18      1.92 o 
  -2   9   1        0.02        1.54      1.68 o 
  -1   9   1      152.26      151.89      4.36 o 
   0   9   1       69.02       66.89      3.63 o 
   1   9   1       96.93       90.99      3.66 o 
   2   9   1       16.51       14.11      2.38 o 
   3   9   1       38.55       33.15      3.22 o 
   4   9   1      250.69      256.69      8.17 o 
   5   9   1       60.42       64.23      7.31 o 
   6   9   1        1.50       -3.17      3.17 o 
  -5  10   1      264.19      280.40      9.52 o 
  -4  10   1       18.90       19.99      3.80 o 
  -3  10   1       43.41       43.07      4.37 o 
  -2  10   1      188.77      183.96      5.76 o 
  -1  10   1      913.30      919.59     10.60 o 
   0  10   1        8.07       11.12      2.19 o 
   1  10   1        2.13        3.56      1.85 o 
   2  10   1        0.91        1.38      2.57 o 
   3  10   1        1.47       -0.06      2.19 o 
   4  10   1      131.41      130.00      6.72 o 
   5  10   1      122.30      114.20      7.08 o 
  -5  11   1       37.98       44.94      5.58 o 
  -4  11   1       27.05       25.44      4.37 o 
  -3  11   1       16.57       14.79      3.56 o 
  -2  11   1        9.83       17.44      3.43 o 
  -1  11   1        6.27        6.21      2.23 o 
   0  11   1      681.25      680.33     13.17 o 
   1  11   1      178.78      181.61      5.41 o 
   2  11   1       26.36       19.85      2.98 o 
   3  11   1        0.55        4.31      2.97 o 
   4  11   1      115.83      121.81      7.03 o 
   5  11   1       66.40       67.89      6.19 o 
  -4  12   1      118.92      120.73      7.49 o 
  -3  12   1        5.50        7.28      4.76 o 
  -2  12   1       31.53       23.03      5.21 o 
  -1  12   1        0.91        2.26      2.04 o 
   0  12   1       26.80       32.85      3.30 o 
   1  12   1       32.10       29.13      3.35 o 
   2  12   1       25.83       29.37      3.84 o 
   3  12   1       32.20       33.77      4.73 o 
   4  12   1       31.61       34.69      6.50 o 
  -3  13   1       24.24       19.04      5.44 o 
  -2  13   1        3.52        8.09      3.65 o 
  -1  13   1        6.58        6.27      2.93 o 
   0  13   1       13.62       14.35      2.96 o 
   1  13   1        1.49        3.43      2.84 o 
   2  13   1        6.42        4.59      2.95 o 
   3  13   1        7.31        5.74      3.58 o 
  -2  14   1        0.35        2.70      3.93 o 
  -1  14   1        0.60        5.72      3.15 o 
   0  14   1        0.96       -0.45      2.55 o 
   1  14   1        6.63        5.56      3.10 o 
   2  14   1        0.01        0.06      3.52 o 
  -6   0   2      101.46       84.65      7.64 o 
  -4   0   2       23.46       23.25      2.10 o 
  -2   0   2       92.26      103.62      2.37 o 
   0   0   2        5.28        3.12      0.73 o 
   2   0   2     2592.17     2639.63     16.95 o 
   4   0   2      204.39      196.13      4.60 o 
   6   0   2      116.44      107.49      8.05 o 
  -7   1   2        5.03        0.17      3.20 o 
  -6   1   2      163.67      161.31      6.60 o 
  -5   1   2        0.04       -1.46      1.46 o 
  -4   1   2      354.65      347.51      4.14 o 
  -3   1   2      238.71      241.90      3.15 o 
  -2   1   2        2.77        3.50      0.69 o 
  -1   1   2     5750.58     5784.83     27.00 o 
   0   1   2      285.51      301.10      1.90 o 
   1   1   2      268.46      273.78      2.55 o 
   2   1   2      184.17      190.52      2.60 o 
   3   1   2     1138.54     1152.12      7.18 o 
   4   1   2       61.27       54.92      2.39 o 
   5   1   2        0.07        2.56      1.66 o 
   6   1   2        4.75        4.48      2.84 o 
   7   1   2        5.66        8.10      3.45 o 
  -7   2   2       63.84       75.30      6.29 o 
  -6   2   2       21.29       14.39      4.75 o 
  -5   2   2        5.53        7.28      1.83 o 
  -4   2   2       74.43       68.75      2.62 o 
  -3   2   2        0.23        3.74      0.89 o 
  -2   2   2      793.47      812.06      6.74 o 
  -1   2   2       71.10       74.69      1.34 o 
   0   2   2    12813.55    12658.99     55.03 o 
   1   2   2       48.93       49.81      1.11 o 
   2   2   2      117.56      121.66      2.29 o 
   3   2   2      781.94      804.52      6.67 o 
   4   2   2       97.34       88.01      2.85 o 
   5   2   2       19.54       18.30      1.98 o 
   6   2   2       30.37       25.57      3.74 o 
   7   2   2        3.09       -2.37      3.63 o 
  -7   3   2        3.89        8.77      3.68 o 
  -6   3   2       12.42       10.64      3.13 o 
  -5   3   2       34.72       33.24      2.65 o 
  -4   3   2      421.23      407.11      5.10 o 
  -3   3   2      123.22      140.37      2.42 o 
  -2   3   2      480.25      529.98      4.14 o 
  -1   3   2      148.45      152.75      1.95 o 
   0   3   2      239.78      270.70      2.21 o 
   1   3   2        3.94        5.60      0.69 o 
   2   3   2        7.06        7.29      1.04 o 
   3   3   2       32.12       29.49      1.78 o 
   4   3   2      136.64      130.62      3.36 o 
   5   3   2       20.91       21.23      2.33 o 
   6   3   2       14.64       12.37      2.77 o 
   7   3   2        3.25       -3.10      3.17 o 
  -7   4   2       33.56       40.29      4.86 o 
  -6   4   2        0.01       -2.10      2.10 o 
  -5   4   2        0.24        0.95      1.70 o 
  -4   4   2       29.98       33.82      2.43 o 
  -3   4   2       96.10      105.52      3.02 o 
  -2   4   2        0.24       -0.70      0.70 o 
  -1   4   2      776.09      836.02      5.51 o 
   0   4   2        3.25        2.61      0.72 o 
   1   4   2      317.50      346.04      3.12 o 
   2   4   2      735.53      844.39      6.59 o 
   3   4   2        2.48        2.40      1.12 o 
   4   4   2        0.41       -1.23      1.29 o 
   5   4   2        1.60        0.48      1.71 o 
   6   4   2       11.83       15.25      2.98 o 
   7   4   2        1.90       -3.21      3.21 o 
  -7   5   2       15.44       14.71      4.19 o 
  -6   5   2        0.44       -0.92      2.40 o 
  -5   5   2       24.16       21.08      2.53 o 
  -4   5   2        1.63        2.92      1.56 o 
  -3   5   2       24.79       28.57      1.88 o 
  -2   5   2        2.90        2.14      0.85 o 
  -1   5   2      355.68      394.16      3.71 o 
   0   5   2        3.53        1.99      0.81 o 
   1   5   2       19.00       20.07      1.03 o 
   2   5   2       44.93       51.07      1.70 o 
   3   5   2       45.76       37.76      2.13 o 
   4   5   2        0.07       -1.10      1.34 o 
   5   5   2      147.51      145.56      4.68 o 
   6   5   2      103.11      112.40      5.46 o 
   7   5   2        0.53        0.15      3.37 o 
  -7   6   2        1.43        2.73      4.14 o 
  -6   6   2        0.51       -2.41      2.41 o 
  -5   6   2        0.69        0.53      1.90 o 
  -4   6   2       69.79       56.95      3.44 o 
  -3   6   2        5.12        1.71      1.03 o 
  -2   6   2      103.83      106.51      2.87 o 
  -1   6   2        6.57        9.36      0.94 o 
   0   6   2      342.18      378.40      4.35 o 
   1   6   2      185.08      194.72      3.19 o 
   2   6   2        0.83        0.54      0.86 o 
   3   6   2        8.04        8.51      1.49 o 
   4   6   2       23.75       18.91      2.01 o 
   5   6   2      200.87      192.56      5.32 o 
   6   6   2       21.69       15.79      3.23 o 
  -6   7   2      126.43      144.59      6.19 o 
  -5   7   2        3.00       -0.10      2.27 o 
  -4   7   2       35.78       26.41      2.90 o 
  -3   7   2      114.87       86.81      2.96 o 
  -2   7   2        9.40       13.82      1.37 o 
  -1   7   2       22.94       27.53      1.62 o 
   0   7   2       33.09       36.95      1.55 o 
   1   7   2      117.35      126.61      2.83 o 
   2   7   2        5.97        4.17      1.23 o 
   3   7   2        2.93        0.31      1.48 o 
   4   7   2        3.73        2.76      2.04 o 
   5   7   2      117.77      110.14      5.19 o 
   6   7   2       28.94       38.52      4.09 o 
  -6   8   2       22.38       14.94      3.30 o 
  -5   8   2        1.36       -1.03      2.71 o 
  -4   8   2        4.85        4.11      2.49 o 
  -3   8   2       61.01       58.14      3.22 o 
  -2   8   2      101.02      103.18      3.59 o 
  -1   8   2      241.76      231.65      4.79 o 
   0   8   2        3.70        2.15      1.43 o 
   1   8   2        2.56        3.29      1.54 o 
   2   8   2      203.87      181.00      3.89 o 
   3   8   2      168.22      163.12      5.06 o 
   4   8   2       59.87       78.02      4.39 o 
   5   8   2      294.51      302.60      7.78 o 
   6   8   2        0.11        0.50      2.83 o 
  -6   9   2      163.77      185.80      8.46 o 
  -5   9   2        4.27        9.33      3.49 o 
  -4   9   2        0.08       -2.71      2.78 o 
  -3   9   2        3.34        3.96      2.58 o 
  -2   9   2      117.97      116.50      4.05 o 
  -1   9   2      390.06      385.68      6.46 o 
   0   9   2       29.67       33.86      2.61 o 
   1   9   2       33.25       30.67      2.93 o 
   2   9   2      166.28      147.70      4.94 o 
   3   9   2        1.91        1.47      2.05 o 
   4   9   2        0.47        2.61      2.76 o 
   5   9   2        2.32        6.26      3.57 o 
   6   9   2        0.59       -0.95      3.37 o 
  -5  10   2       12.16       12.13      5.23 o 
  -4  10   2       24.61       17.99      3.77 o 
  -3  10   2       25.32       22.38      4.87 o 
  -2  10   2       38.96       40.28      3.36 o 
  -1  10   2      249.42      247.22      5.72 o 
   0  10   2      659.45      666.41      8.92 o 
   1  10   2       34.60       42.24      3.07 o 
   2  10   2        2.92       -0.54      2.68 o 
   3  10   2       12.73        8.91      3.29 o 
   4  10   2       67.00       79.01      5.86 o 
   5  10   2       10.02        2.91      5.98 o 
  -5  11   2       11.98       11.26      4.09 o 
  -4  11   2       22.76       34.54      4.85 o 
  -3  11   2        1.87        5.82      3.18 o 
  -2  11   2        8.65        6.46      2.56 o 
  -1  11   2        6.10        5.91      2.21 o 
   0  11   2       35.23       32.16      3.04 o 
   1  11   2        0.44       -0.87      1.75 o 
   2  11   2       31.53       26.25      3.20 o 
   3  11   2        4.85       -1.36      2.44 o 
   4  11   2        0.16       -4.73      4.73 o 
   5  11   2       36.85       61.92      5.89 o 
  -4  12   2       41.20       49.73      5.56 o 
  -3  12   2        0.81        8.28      3.51 o 
  -2  12   2       47.84       49.35      4.42 o 
  -1  12   2      231.40      235.58      5.89 o 
   0  12   2      194.44      205.38      6.03 o 
   1  12   2       28.39       27.05      3.33 o 
   2  12   2       78.14       78.20      5.31 o 
   3  12   2        3.14        2.80      4.69 o 
   4  12   2        9.35        9.68      4.87 o 
  -3  13   2       65.46       79.14      6.46 o 
  -2  13   2       18.74       28.96      4.37 o 
  -1  13   2        1.74       -0.12      2.65 o 
   0  13   2       29.29       29.60      3.44 o 
   1  13   2        1.68       -1.23      2.50 o 
   2  13   2       20.24       20.83      5.12 o 
   3  13   2       15.68       17.76      4.29 o 
  -2  14   2        0.45        0.76      3.46 o 
  -1  14   2        0.00        1.91      3.31 o 
   0  14   2       16.78       22.20      3.57 o 
   1  14   2        9.50        4.65      3.13 o 
   2  14   2       13.81       15.79      3.68 o 
  -7   0   3       35.02       35.74      6.53 o 
  -5   0   3       78.92       80.53      4.77 o 
  -3   0   3       43.07       57.85      2.40 o 
  -1   0   3      422.98      467.60      4.02 o 
   1   0   3       27.88       19.79      1.67 o 
   3   0   3      670.16      751.43      7.93 o 
   5   0   3        4.21        0.24      2.67 o 
   7   0   3        2.12        4.50      4.72 o 
  -7   1   3        5.05        3.84      3.36 o 
  -6   1   3       12.83       12.54      3.19 o 
  -5   1   3       99.08      100.64      4.19 o 
  -4   1   3        5.10        6.13      1.08 o 
  -3   1   3       50.38       59.54      1.67 o 
  -2   1   3       25.54       17.94      0.93 o 
  -1   1   3      739.23      740.53      4.51 o 
   0   1   3      120.89      118.78      1.25 o 
   1   1   3        3.78        6.15      0.64 o 
   2   1   3      650.84      664.72      4.55 o 
   3   1   3        5.61        8.99      0.94 o 
   4   1   3        3.03        3.50      1.31 o 
   5   1   3       57.67       59.87      3.64 o 
   6   1   3        9.59        7.75      2.91 o 
   7   1   3       40.17       42.92      5.19 o 
  -7   2   3       15.05        9.20      3.71 o 
  -6   2   3      319.99      330.27      8.71 o 
  -5   2   3      765.88      765.92      8.79 o 
  -4   2   3       17.25       15.36      1.73 o 
  -3   2   3      367.42      364.21      3.62 o 
  -2   2   3     4093.11     4312.32     17.58 o 
  -1   2   3     7009.11     6945.45     26.88 o 
   0   2   3      541.01      562.40      3.44 o 
   1   2   3      736.27      664.75      4.03 o 
   2   2   3       82.62       94.58      2.13 o 
   3   2   3       13.53       18.90      1.48 o 
   4   2   3     1055.63     1000.39      8.58 o 
   5   2   3      197.22      197.32      4.87 o 
   6   2   3        3.44        3.12      2.37 o 
   7   2   3       95.58      100.19      6.68 o 
  -7   3   3       60.71       59.15      5.51 o 
  -6   3   3       55.63       51.54      4.63 o 
  -5   3   3      279.34      273.77      5.55 o 
  -4   3   3       18.94       20.38      2.00 o 
  -3   3   3      213.99      222.97      2.97 o 
  -2   3   3      758.16      851.52      5.53 o 
  -1   3   3      426.64      451.77      3.59 o 
   0   3   3      767.15      719.20      4.30 o 
   1   3   3        0.25        0.32      0.58 o 
   2   3   3      153.19      144.10      2.64 o 
   3   3   3       15.69       16.27      1.44 o 
   4   3   3     1463.07     1392.54     10.68 o 
   5   3   3       93.18       88.19      3.93 o 
   6   3   3       18.89       21.31      3.11 o 
   7   3   3       45.67       43.60      5.72 o 
  -7   4   3        7.03        4.16      3.54 o 
  -6   4   3       40.02       44.93      4.48 o 
  -5   4   3      188.89      184.85      5.08 o 
  -4   4   3       14.99       20.20      2.06 o 
  -3   4   3      303.10      335.29      3.79 o 
  -2   4   3      195.34      212.55      3.12 o 
  -1   4   3        8.28        8.02      0.82 o 
   0   4   3       33.03       34.31      1.11 o 
   1   4   3        0.88        1.39      0.69 o 
   2   4   3        0.02       -0.84      0.84 o 
   3   4   3      285.95      250.13      4.01 o 
   4   4   3       21.50       19.36      1.87 o 
   5   4   3        7.57        8.60      2.08 o 
   6   4   3        6.90        6.11      2.41 o 
   7   4   3       16.70       19.72      4.25 o 
  -7   5   3       11.75       11.43      3.84 o 
  -6   5   3        0.02       -0.97      3.22 o 
  -5   5   3       56.71       49.23      3.38 o 
  -4   5   3        0.20       -0.42      1.51 o 
  -3   5   3        0.22       -0.86      0.86 o 
  -2   5   3      166.68      168.24      2.68 o 
  -1   5   3      269.93      265.48      2.97 o 
   0   5   3      527.81      548.74      4.83 o 
   1   5   3        0.46       -0.29      0.64 o 
   2   5   3       22.82       30.64      1.42 o 
   3   5   3       23.63       21.94      2.45 o 
   4   5   3      414.51      381.22      5.70 o 
   5   5   3       74.59       76.24      3.85 o 
   6   5   3        7.19        8.75      2.68 o 
   7   5   3        2.81        1.92      3.36 o 
  -7   6   3        0.07       -1.15      3.75 o 
  -6   6   3       33.29       44.22      4.07 o 
  -5   6   3       18.48       20.23      2.46 o 
  -4   6   3        5.01        6.08      1.85 o 
  -3   6   3       63.05       61.00      2.22 o 
  -2   6   3        0.39       -0.63      0.91 o 
  -1   6   3       19.93       24.31      1.28 o 
   0   6   3      359.51      361.33      4.08 o 
   1   6   3     1625.53     1785.59     11.01 o 
   2   6   3       21.15       21.52      1.42 o 
   3   6   3        1.40       -0.58      1.21 o 
   4   6   3        3.65        3.20      1.56 o 
   5   6   3       53.79       51.23      4.74 o 
   6   6   3       29.00       21.34      5.55 o 
  -6   7   3        2.07       -1.21      3.06 o 
  -5   7   3      133.33      123.94      5.38 o 
  -4   7   3       49.16       37.39      3.18 o 
  -3   7   3       68.98       74.56      2.79 o 
  -2   7   3        8.68        9.74      1.21 o 
  -1   7   3        7.67        6.35      0.83 o 
   0   7   3      161.74      144.83      2.81 o 
   1   7   3       36.38       40.41      2.01 o 
   2   7   3        6.51        5.06      1.28 o 
   3   7   3        2.71        5.13      1.74 o 
   4   7   3        4.45        3.80      1.90 o 
   5   7   3        5.25        4.36      2.37 o 
   6   7   3        8.62       11.40      3.34 o 
  -6   8   3       21.96       22.64      3.64 o 
  -5   8   3       49.26       60.58      4.43 o 
  -4   8   3        1.75       -1.94      1.95 o 
  -3   8   3      438.23      415.27      7.31 o 
  -2   8   3      371.20      354.54      5.88 o 
  -1   8   3      199.97      189.48      4.40 o 
   0   8   3      621.31      593.31      7.41 o 
   1   8   3       66.40       74.34      4.76 o 
   2   8   3        8.36        4.98      1.51 o 
   3   8   3        1.10        2.90      1.70 o 
   4   8   3      240.90      233.09      6.40 o 
   5   8   3       77.36       78.23      4.97 o 
   6   8   3        0.05       -2.75      2.75 o 
  -6   9   3      162.70      189.88      8.55 o 
  -5   9   3       73.87       90.06      9.30 o 
  -4   9   3        1.34        5.06      2.93 o 
  -3   9   3       17.47       17.65      3.03 o 
  -2   9   3        1.81        1.57      1.81 o 
  -1   9   3      225.92      217.04      5.03 o 
   0   9   3     1003.10      975.08     10.25 o 
   1   9   3      102.56      106.09      3.82 o 
   2   9   3       92.05       87.72      4.25 o 
   3   9   3       52.57       48.23      3.71 o 
   4   9   3       87.49       99.59      5.85 o 
   5   9   3        0.04        2.94      4.36 o 
   6   9   3        1.53        5.86      4.25 o 
  -5  10   3        0.07        1.54      3.40 o 
  -4  10   3       30.34       37.91      4.52 o 
  -3  10   3       13.33        8.35      3.05 o 
  -2  10   3        7.96        5.72      2.04 o 
  -1  10   3        6.02        7.28      2.14 o 
   0  10   3       94.09       92.31      3.94 o 
   1  10   3       33.96       41.73      3.81 o 
   2  10   3        5.79        4.72      2.19 o 
   3  10   3       39.53       35.54      3.97 o 
   4  10   3       39.45       40.17      4.59 o 
   5  10   3        3.50       -0.68      3.19 o 
  -5  11   3      181.30      197.07      8.69 o 
  -4  11   3        8.41       11.29      3.70 o 
  -3  11   3        0.95        5.23      3.12 o 
  -2  11   3       45.74       45.15      3.81 o 
  -1  11   3       49.26       52.74      4.26 o 
   0  11   3       50.66       51.10      3.53 o 
   1  11   3       21.00       21.32      2.44 o 
   2  11   3        1.45        4.79      2.49 o 
   3  11   3       47.80       39.43      3.89 o 
   4  11   3       44.40       42.47      4.97 o 
   5  11   3       16.88        7.87      3.79 o 
  -4  12   3        1.37        1.62      3.55 o 
  -3  12   3       17.93       12.64      3.74 o 
  -2  12   3       16.19       11.45      3.53 o 
  -1  12   3      238.54      243.05      6.02 o 
   0  12   3       34.83       32.46      3.21 o 
   1  12   3        4.47        7.16      2.60 o 
   2  12   3        6.41        6.50      2.70 o 
   3  12   3        5.57        5.99      3.36 o 
   4  12   3        2.02        5.31      3.65 o 
  -3  13   3       18.01       32.97      4.91 o 
  -2  13   3       40.95       33.44      4.61 o 
  -1  13   3       91.15       92.00      5.56 o 
   0  13   3       43.02       38.62      3.71 o 
   1  13   3        3.89       -0.71      2.70 o 
   2  13   3       70.34       71.04      5.24 o 
   3  13   3      140.72      154.06      7.81 o 
  -2  14   3        0.00       -1.12      3.35 o 
  -1  14   3        0.03        2.49      2.89 o 
   0  14   3        4.84        5.74      3.08 o 
   1  14   3       24.72       30.31      4.08 o 
   2  14   3        0.16        2.31      3.02 o 
  -6   0   4       28.72       22.52      5.11 o 
  -4   0   4       78.46       82.42      5.57 o 
  -2   0   4        0.18        0.09      0.84 o 
   0   0   4     1118.20     1110.36      8.15 o 
   2   0   4      403.08      430.86      5.83 o 
   4   0   4      169.10      173.95      5.10 o 
   6   0   4       31.67       29.48      5.21 o 
  -7   1   4       40.93       31.83      4.53 o 
  -6   1   4      315.82      318.86      8.59 o 
  -5   1   4      138.52      133.70      4.64 o 
  -4   1   4      103.71      104.60      2.76 o 
  -3   1   4       70.33       62.95      2.00 o 
  -2   1   4      259.99      246.10      2.94 o 
  -1   1   4    19471.56    19310.20     78.86 o 
   0   1   4       25.02       21.35      0.90 o 
   1   1   4       21.79       20.98      0.96 o 
   2   1   4        8.52        8.83      1.02 o 
   3   1   4      107.07      108.86      2.38 o 
   4   1   4       11.70       12.62      1.52 o 
   5   1   4       30.34       21.16      2.31 o 
   6   1   4        0.00        4.78      2.75 o 
   7   1   4        1.19        0.88      3.00 o 
  -7   2   4        2.05        7.79      3.57 o 
  -6   2   4      223.14      209.54      7.26 o 
  -5   2   4      300.46      306.91      6.53 o 
  -4   2   4      106.51      115.82      2.98 o 
  -3   2   4        4.20        6.95      1.11 o 
  -2   2   4        0.57        0.01      0.81 o 
  -1   2   4    17828.04    17917.90     69.91 o 
   0   2   4     3632.12     3599.60     19.05 o 
   1   2   4      322.72      329.28      2.78 o 
   2   2   4     2173.55     2277.11     12.30 o 
   3   2   4      841.72      822.41      6.97 o 
   4   2   4      393.01      360.33      5.13 o 
   5   2   4       80.06       72.79      3.49 o 
   6   2   4        1.19        3.84      2.52 o 
   7   2   4        2.75        6.27      3.51 o 
  -7   3   4      101.62      115.44      8.11 o 
  -6   3   4        0.45        4.62      2.42 o 
  -5   3   4        0.10       -1.50      1.50 o 
  -4   3   4      132.01      127.89      3.21 o 
  -3   3   4       95.33       97.11      2.19 o 
  -2   3   4       21.65       20.99      1.27 o 
  -1   3   4      708.41      748.48      4.99 o 
   0   3   4        0.29        0.63      0.58 o 
   1   3   4      110.35      125.05      1.90 o 
   2   3   4       13.58       11.30      1.14 o 
   3   3   4      117.18      112.79      2.79 o 
   4   3   4      277.51      265.75      5.38 o 
   5   3   4      287.36      272.49      5.18 o 
   6   3   4      159.52      149.86      5.75 o 
   7   3   4        2.93       -3.05      3.05 o 
  -7   4   4        6.94        0.76      3.36 o 
  -6   4   4        4.25        2.88      2.48 o 
  -5   4   4       62.89       61.86      3.54 o 
  -4   4   4       25.61       23.65      2.19 o 
  -3   4   4        8.15        9.85      1.05 o 
  -2   4   4       16.49       19.54      1.20 o 
  -1   4   4       88.47      105.71      1.93 o 
   0   4   4      808.49      809.39      5.16 o 
   1   4   4      810.48      858.62      6.12 o 
   2   4   4        0.09        0.72      0.89 o 
   3   4   4       12.97       14.29      1.48 o 
   4   4   4      373.16      381.10      5.57 o 
   5   4   4      161.57      156.58      4.73 o 
   6   4   4       39.16       38.16      3.93 o 
   7   4   4        0.47        4.25      3.43 o 
  -7   5   4       10.72        0.70      3.41 o 
  -6   5   4        8.86       10.94      2.90 o 
  -5   5   4        0.12        1.93      1.83 o 
  -4   5   4      369.30      341.04      5.82 o 
  -3   5   4       14.81       12.36      1.28 o 
  -2   5   4      191.06      160.36      2.65 o 
  -1   5   4       43.44       41.07      1.48 o 
   0   5   4       43.67       49.67      1.48 o 
   1   5   4      585.47      645.47      4.91 o 
   2   5   4       91.07       91.78      2.07 o 
   3   5   4       46.44       45.42      2.34 o 
   4   5   4       18.30       20.42      2.02 o 
   5   5   4       78.65       75.43      3.90 o 
   6   5   4        0.02        4.88      2.63 o 
   7   5   4       19.20       22.54      4.20 o 
  -7   6   4       37.44       34.94      6.43 o 
  -6   6   4        5.31        4.49      2.76 o 
  -5   6   4       22.53       30.27      2.81 o 
  -4   6   4      181.33      184.27      5.94 o 
  -3   6   4       56.45       60.34      2.29 o 
  -2   6   4      105.11      109.60      2.41 o 
  -1   6   4        7.65        3.70      1.28 o 
   0   6   4      359.63      375.07      5.50 o 
   1   6   4      220.31      233.31      2.87 o 
   2   6   4        4.71        9.05      1.09 o 
   3   6   4        5.42        3.05      1.37 o 
   4   6   4       83.15       81.66      3.32 o 
   5   6   4      170.18      170.41      7.08 o 
   6   6   4       27.87       26.79      3.92 o 
  -6   7   4        5.36        6.61      3.48 o 
  -5   7   4       30.47       25.40      3.23 o 
  -4   7   4       29.57       24.76      2.49 o 
  -3   7   4       68.01       67.71      3.88 o 
  -2   7   4       22.33       23.36      1.90 o 
  -1   7   4        7.26        4.60      0.89 o 
   0   7   4       11.35       12.05      1.24 o 
   1   7   4        3.21        2.91      1.10 o 
   2   7   4        0.21        0.97      1.35 o 
   3   7   4        3.29        4.41      1.72 o 
   4   7   4      144.45      145.91      5.37 o 
   5   7   4       42.61       52.06      4.46 o 
   6   7   4      113.80      127.33      6.13 o 
  -6   8   4       20.98       13.31      4.02 o 
  -5   8   4        0.27        1.29      2.68 o 
  -4   8   4       24.02       22.09      2.88 o 
  -3   8   4        4.44        5.35      1.95 o 
  -2   8   4        5.55        4.74      1.67 o 
  -1   8   4      208.31      211.30      4.64 o 
   0   8   4      187.45      174.21      4.27 o 
   1   8   4        0.04       -1.10      1.10 o 
   2   8   4       14.36       14.47      1.94 o 
   3   8   4      316.47      303.15      5.94 o 
   4   8   4      304.96      283.46      6.27 o 
   5   8   4       17.58       14.82      3.04 o 
   6   8   4        6.41        2.88      2.87 o 
  -6   9   4       74.24      110.85      7.11 o 
  -5   9   4      112.95      129.71      6.96 o 
  -4   9   4       12.94       20.52      3.64 o 
  -3   9   4       70.88       71.19      4.86 o 
  -2   9   4       28.21       28.46      2.58 o 
  -1   9   4      134.52      137.43      4.25 o 
   0   9   4      136.23      124.30      4.02 o 
   1   9   4        6.92        6.85      1.83 o 
   2   9   4        4.78        3.21      2.05 o 
   3   9   4        1.25        2.38      2.13 o 
   4   9   4       88.94       94.91      8.59 o 
   5   9   4       65.47       73.00      5.75 o 
  -5  10   4      131.03      150.05      7.61 o 
  -4  10   4        0.00        6.66      3.17 o 
  -3  10   4       21.45       20.26      4.14 o 
  -2  10   4      114.91      114.96      4.34 o 
  -1  10   4        0.10       -1.80      1.80 o 
   0  10   4       10.17        8.17      2.00 o 
   1  10   4      110.71       99.04      3.75 o 
   2  10   4       90.86       88.03      4.68 o 
   3  10   4       35.92       38.01      3.66 o 
   4  10   4        6.78       10.44      3.41 o 
   5  10   4        7.97       11.93      3.88 o 
  -5  11   4       63.77       60.79      5.81 o 
  -4  11   4       14.87       21.48      4.20 o 
  -3  11   4        0.18        0.65      3.60 o 
  -2  11   4      202.24      204.77      7.42 o 
  -1  11   4        5.93        3.11      2.09 o 
   0  11   4        9.83       13.62      2.36 o 
   1  11   4        6.19        4.80      2.39 o 
   2  11   4       13.78       10.99      2.77 o 
   3  11   4       29.26       24.55      3.73 o 
   4  11   4        0.36        3.47      3.31 o 
  -4  12   4       11.37       10.67      4.13 o 
  -3  12   4        1.49        4.38      3.37 o 
  -2  12   4       56.06       50.71      4.86 o 
  -1  12   4        3.24        4.20      2.15 o 
   0  12   4      204.05      215.25      6.18 o 
   1  12   4        4.58        2.86      2.60 o 
   2  12   4       22.70       30.90      3.68 o 
   3  12   4       60.65       60.10      8.84 o 
   4  12   4       45.45       59.06      5.80 o 
  -3  13   4       28.60       29.12      5.77 o 
  -2  13   4      221.78      237.50      9.35 o 
  -1  13   4      111.16      121.62      5.46 o 
   0  13   4       27.77       28.56      3.45 o 
   1  13   4       27.60       27.85      3.69 o 
   2  13   4       28.84       32.51      3.87 o 
   3  13   4       12.06       17.61      4.28 o 
  -2  14   4        0.43        6.59      3.73 o 
  -1  14   4       25.28       25.56      3.86 o 
   0  14   4        1.24        0.99      2.80 o 
   1  14   4        5.93        6.88      3.24 o 
   2  14   4        6.07        2.25      3.00 o 
  -7   0   5        6.40        7.75      6.19 o 
  -5   0   5       32.21       33.16      2.95 o 
  -3   0   5       94.48       98.29      2.71 o 
  -1   0   5     4643.09     4371.61     41.09 o 
   1   0   5     1175.57     1174.66      8.58 o 
   3   0   5        4.99        6.97      1.39 o 
   5   0   5       77.77       66.44      6.18 o 
   7   0   5       21.49       25.24      5.98 o 
  -7   1   5       25.76       26.04      4.29 o 
  -6   1   5      706.24      690.06     12.17 o 
  -5   1   5      195.86      197.06      8.14 o 
  -4   1   5       16.90       22.33      2.10 o 
  -3   1   5      113.69      115.56      2.49 o 
  -2   1   5      479.35      514.04      4.42 o 
  -1   1   5       44.44       36.67      1.10 o 
   0   1   5     1738.24     1763.98      8.96 o 
   1   1   5      166.00      152.86      1.92 o 
   2   1   5      614.02      662.22      4.85 o 
   3   1   5       26.20       29.43      1.41 o 
   4   1   5       10.41        8.67      1.46 o 
   5   1   5       33.33       32.34      2.64 o 
   6   1   5       17.98       13.32      2.81 o 
   7   1   5       57.69       74.71      5.85 o 
  -7   2   5       25.76       29.82      8.89 o 
  -6   2   5        7.51        8.25      3.02 o 
  -5   2   5       19.29       23.68      2.68 o 
  -4   2   5        1.05        1.12      1.16 o 
  -3   2   5      381.70      401.49      7.25 o 
  -2   2   5      524.97      537.27      4.95 o 
  -1   2   5      914.04      927.50      5.57 o 
   0   2   5     2047.16     2068.61     10.26 o 
   1   2   5       78.65       76.68      1.52 o 
   2   2   5       83.84       96.41      2.25 o 
   3   2   5       79.33       51.14      2.94 o 
   4   2   5      301.67      273.65      4.60 o 
   5   2   5       76.66       72.98      4.22 o 
   6   2   5        4.74       11.98      2.91 o 
   7   2   5        3.01        2.19      3.31 o 
  -7   3   5        3.55        0.43      3.23 o 
  -6   3   5        2.97       -1.99      2.16 o 
  -5   3   5        4.99        3.78      2.16 o 
  -4   3   5        6.74        5.31      1.79 o 
  -3   3   5      276.54      304.54      4.09 o 
  -2   3   5       25.73       27.36      1.28 o 
  -1   3   5      341.47      338.21      3.25 o 
   0   3   5      155.41      151.27      2.07 o 
   1   3   5      747.12      762.43      5.07 o 
   2   3   5       23.15       23.44      1.43 o 
   3   3   5      277.88      263.66      4.06 o 
   4   3   5       52.64       55.47      2.69 o 
   5   3   5       50.00       45.15      3.09 o 
   6   3   5       26.09       32.36      4.69 o 
   7   3   5        0.00        0.55      3.37 o 
  -7   4   5        0.92       -3.02      3.02 o 
  -6   4   5       32.83       32.42      4.24 o 
  -5   4   5        2.45       -1.28      1.58 o 
  -4   4   5        3.64        2.98      1.34 o 
  -3   4   5        1.05        0.22      0.82 o 
  -2   4   5      227.06      257.69      3.10 o 
  -1   4   5      338.03      357.55      3.46 o 
   0   4   5     1071.36     1150.41      7.10 o 
   1   4   5     1099.78     1164.84      6.96 o 
   2   4   5       29.44       25.74      1.59 o 
   3   4   5      188.57      184.37      3.64 o 
   4   4   5       86.77       76.39      3.02 o 
   5   4   5        5.77        4.90      1.74 o 
   6   4   5       99.87       98.60      5.31 o 
   7   4   5        5.33        5.09      3.56 o 
  -7   5   5        0.07        3.68      3.46 o 
  -6   5   5        6.30        2.80      2.63 o 
  -5   5   5       97.02       84.46      5.41 o 
  -4   5   5       23.91       16.24      2.06 o 
  -3   5   5       14.51       17.16      1.37 o 
  -2   5   5        2.20        5.53      0.95 o 
  -1   5   5      133.12      114.11      2.15 o 
   0   5   5       63.83       66.40      2.00 o 
   1   5   5      570.18      588.06      4.79 o 
   2   5   5        6.69        4.03      0.85 o 
   3   5   5      155.36      144.19      3.41 o 
   4   5   5      329.63      308.11      5.28 o 
   5   5   5       23.71       21.14      2.59 o 
   6   5   5        4.31        3.47      2.38 o 
  -7   6   5        0.29       -0.30      3.85 o 
  -6   6   5       57.16       68.31      4.87 o 
  -5   6   5       27.31       26.91      2.80 o 
  -4   6   5      143.88      119.62      3.96 o 
  -3   6   5      117.84      115.07      3.14 o 
  -2   6   5       11.59       12.88      1.24 o 
  -1   6   5        1.09        1.96      0.79 o 
   0   6   5     1173.51     1174.84      8.44 o 
   1   6   5      181.80      184.65      2.68 o 
   2   6   5      208.90      209.04      3.47 o 
   3   6   5     1188.70     1148.86      9.63 o 
   4   6   5        2.59        4.24      1.64 o 
   5   6   5       49.88       59.42      3.74 o 
   6   6   5       79.58       80.65      5.81 o 
  -6   7   5       26.30       34.99      4.35 o 
  -5   7   5        6.58       -0.83      3.20 o 
  -4   7   5       24.12       21.26      2.36 o 
  -3   7   5       40.72       51.80      3.05 o 
  -2   7   5       48.85       47.90      2.07 o 
  -1   7   5       49.07       57.63      2.56 o 
   0   7   5       16.44       26.55      1.70 o 
   1   7   5      146.51      151.11      3.03 o 
   2   7   5        2.01        2.23      1.46 o 
   3   7   5      235.06      232.42      5.04 o 
   4   7   5       81.52       83.72      3.93 o 
   5   7   5       36.80       51.56      4.11 o 
   6   7   5       29.82       39.08      5.98 o 
  -6   8   5       99.44       95.02      6.78 o 
  -5   8   5        0.20       -0.10      2.40 o 
  -4   8   5        7.17        5.05      2.89 o 
  -3   8   5       41.68       41.85      3.87 o 
  -2   8   5      343.88      328.38      6.15 o 
  -1   8   5      417.37      377.82      7.31 o 
   0   8   5      299.74      286.25      5.28 o 
   1   8   5       72.47       74.22      2.72 o 
   2   8   5        2.53        2.99      1.62 o 
   3   8   5      175.36      176.57      4.83 o 
   4   8   5      229.39      212.98      6.37 o 
   5   8   5        7.32        2.22      3.12 o 
   6   8   5       25.12       22.56      5.01 o 
  -6   9   5       52.07       73.19     12.16 o 
  -5   9   5       26.00       27.99      4.25 o 
  -4   9   5       55.00       51.77      4.65 o 
  -3   9   5        2.78        0.17      3.43 o 
  -2   9   5      269.93      280.79      5.72 o 
  -1   9   5      409.11      420.68      6.78 o 
   0   9   5       30.83       26.73      2.48 o 
   1   9   5        5.98        5.81      1.64 o 
   2   9   5       17.97       17.08      2.55 o 
   3   9   5      113.44      110.68      5.30 o 
   4   9   5        1.15        7.35      2.96 o 
   5   9   5        0.44        0.57      3.08 o 
  -5  10   5        5.02        4.11      3.44 o 
  -4  10   5        2.49        6.61      3.19 o 
  -3  10   5       93.66       86.54      5.65 o 
  -2  10   5       71.37       77.68      5.71 o 
  -1  10   5       44.02       44.77      3.17 o 
   0  10   5      115.49      109.31      4.20 o 
   1  10   5       40.95       35.63      2.65 o 
   2  10   5        0.31       -0.04      2.08 o 
   3  10   5      177.79      166.03      5.97 o 
   4  10   5       19.72       19.36      3.85 o 
   5  10   5        0.04       -2.43      3.83 o 
  -5  11   5        1.27       -1.95      3.41 o 
  -4  11   5       25.96       30.45      4.50 o 
  -3  11   5       70.85       78.33      5.91 o 
  -2  11   5       39.72       46.31      4.44 o 
  -1  11   5       25.68       26.31      3.19 o 
   0  11   5        8.97        6.70      2.16 o 
   1  11   5       17.89       17.58      2.90 o 
   2  11   5       22.17       22.78      3.15 o 
   3  11   5        0.03       -1.72      2.52 o 
   4  11   5        0.34       -2.44      3.21 o 
  -4  12   5        7.51        4.74      3.82 o 
  -3  12   5       33.82       28.99      4.39 o 
  -2  12   5       59.46       62.09      5.25 o 
  -1  12   5      161.61      152.94      5.49 o 
   0  12   5       27.38       27.19      3.66 o 
   1  12   5        4.34        6.43      2.63 o 
   2  12   5        9.00        3.28      2.67 o 
   3  12   5        0.01       -0.13      2.80 o 
   4  12   5        7.53       11.01      3.76 o 
  -3  13   5        0.36        8.52      4.70 o 
  -2  13   5        0.22        4.73      3.29 o 
  -1  13   5       68.66       67.97      4.49 o 
   0  13   5       73.14       76.74      5.75 o 
   1  13   5        0.48       -0.87      2.57 o 
   2  13   5        2.16       -0.86      2.77 o 
   3  13   5        0.38        0.94      3.39 o 
  -2  14   5        0.10        3.96      3.54 o 
  -1  14   5       45.74       46.67      5.30 o 
   0  14   5       69.93       63.91      5.04 o 
   1  14   5        8.17        7.29      3.14 o 
   2  14   5       20.13       23.91      3.99 o 
  -6   0   6      180.33      177.32      9.72 o 
  -4   0   6      283.45      312.62     13.89 o 
  -2   0   6     1290.62     1324.58      9.98 o 
   0   0   6      438.00      457.24      4.04 o 
   2   0   6     4771.93     5294.65     34.35 o 
   4   0   6      198.45      183.01      5.96 o 
   6   0   6      137.01      169.70      9.98 o 
  -7   1   6       58.24       50.37      5.24 o 
  -6   1   6      243.59      229.24      7.53 o 
  -5   1   6       19.66       19.17      2.21 o 
  -4   1   6       59.55       69.28      3.55 o 
  -3   1   6      640.18      680.87      5.96 o 
  -2   1   6      625.31      630.63      5.10 o 
  -1   1   6      798.90      774.98      4.65 o 
   0   1   6      271.69      263.90      2.68 o 
   1   1   6       22.36       26.65      1.11 o 
   2   1   6      103.96      112.10      2.05 o 
   3   1   6       11.30       16.89      1.38 o 
   4   1   6       38.91       38.71      2.22 o 
   5   1   6       49.43       40.83      3.58 o 
   6   1   6       36.79       48.58      3.91 o 
   7   1   6       30.75       35.65      6.77 o 
  -7   2   6        0.40       -1.31      4.39 o 
  -6   2   6       12.82        8.23      4.99 o 
  -5   2   6      119.43      121.25      4.66 o 
  -4   2   6       15.78       13.69      1.57 o 
  -3   2   6       46.45       47.80      1.98 o 
  -2   2   6     1313.85     1325.01      9.00 o 
  -1   2   6      181.71      162.67      2.39 o 
   0   2   6        2.05        3.56      0.65 o 
   1   2   6      139.06      130.97      1.98 o 
   2   2   6       12.84        9.57      0.89 o 
   3   2   6      203.46      184.42      3.41 o 
   4   2   6       38.44       39.50      2.96 o 
   5   2   6       22.79       18.06      2.31 o 
   6   2   6        0.18       -2.15      2.15 o 
   7   2   6        3.00       -0.77      3.91 o 
  -7   3   6       47.85       37.05      4.67 o 
  -6   3   6        1.31       -0.23      2.38 o 
  -5   3   6       69.03       60.85      3.87 o 
  -4   3   6       40.23       37.00      2.26 o 
  -3   3   6       48.04       44.12      2.06 o 
  -2   3   6      631.05      679.80      4.83 o 
  -1   3   6      852.38      897.43      5.65 o 
   0   3   6      300.82      319.78      3.07 o 
   1   3   6      216.37      252.20      2.85 o 
   2   3   6       27.82       27.02      1.24 o 
   3   3   6        4.10        2.06      1.24 o 
   4   3   6       26.54       23.51      1.98 o 
   5   3   6       66.02       56.59      3.43 o 
   6   3   6       21.43       18.68      3.63 o 
   7   3   6       22.92       17.77      4.56 o 
  -7   4   6       21.69       19.27      4.12 o 
  -6   4   6       29.85       34.21      5.09 o 
  -5   4   6      193.02      176.10      6.07 o 
  -4   4   6      158.90      145.76      3.64 o 
  -3   4   6       85.99      105.31      2.80 o 
  -2   4   6      231.71      238.20      3.15 o 
  -1   4   6     2530.77     2765.71     17.85 o 
   0   4   6      739.64      788.48      5.45 o 
   1   4   6       55.30       62.35      1.72 o 
   2   4   6      113.46       95.29      1.99 o 
   3   4   6      195.84      188.51      3.74 o 
   4   4   6       92.23       87.53      3.41 o 
   5   4   6       72.82       66.63      3.35 o 
   6   4   6       81.29       82.15      5.03 o 
   7   4   6        0.44       -3.04      3.04 o 
  -7   5   6       12.26        9.53      3.87 o 
  -6   5   6       13.26       11.84      2.97 o 
  -5   5   6        0.35       -1.10      1.77 o 
  -4   5   6      139.27      119.81      3.91 o 
  -3   5   6        8.04        5.67      1.33 o 
  -2   5   6       66.95       81.32      2.12 o 
  -1   5   6        7.18        9.62      0.96 o 
   0   5   6      264.36      306.19      3.38 o 
   1   5   6       32.73       44.88      1.65 o 
   2   5   6       33.88       35.32      2.07 o 
   3   5   6      456.71      435.09      5.71 o 
   4   5   6      509.15      481.66      6.58 o 
   5   5   6        5.35        3.81      1.85 o 
   6   5   6       24.18       28.11      4.69 o 
  -7   6   6        8.39       16.50      4.84 o 
  -6   6   6        1.09        0.34      2.58 o 
  -5   6   6       27.43       22.94      2.61 o 
  -4   6   6        6.08        9.84      1.95 o 
  -3   6   6        8.06        6.29      1.68 o 
  -2   6   6      157.22      146.89      2.80 o 
  -1   6   6       52.12       53.25      1.81 o 
   0   6   6       68.16       69.94      2.50 o 
   1   6   6        1.46        2.27      0.87 o 
   2   6   6       13.69       12.03      1.41 o 
   3   6   6      249.63      250.41      4.60 o 
   4   6   6      709.84      697.43      8.16 o 
   5   6   6        0.42        1.50      2.17 o 
   6   6   6        3.58        5.56      3.63 o 
  -6   7   6       61.46       91.76      6.42 o 
  -5   7   6        2.07        0.80      2.28 o 
  -4   7   6        6.00        3.86      1.84 o 
  -3   7   6       29.67       27.50      2.06 o 
  -2   7   6      676.60      673.15     10.85 o 
  -1   7   6       19.26       19.42      1.43 o 
   0   7   6        2.06        0.76      1.00 o 
   1   7   6       77.83       81.62      2.65 o 
   2   7   6       56.99       60.05      2.90 o 
   3   7   6        4.12        3.75      1.71 o 
   4   7   6       92.52       94.19      4.07 o 
   5   7   6       13.07       15.24      2.93 o 
   6   7   6       19.91       24.52      4.09 o 
  -6   8   6        0.80        1.64      3.27 o 
  -5   8   6        1.80       -2.04      2.20 o 
  -4   8   6       37.96       34.66      3.34 o 
  -3   8   6       17.26       18.90      2.96 o 
  -2   8   6        5.37        3.52      1.64 o 
  -1   8   6      346.23      347.14      5.81 o 
   0   8   6       36.78       38.93      2.70 o 
   1   8   6       28.88       25.86      1.95 o 
   2   8   6        6.55        7.98      1.80 o 
   3   8   6       61.69       58.78      3.38 o 
   4   8   6       77.49       79.68      4.58 o 
   5   8   6        1.60        0.16      2.48 o 
   6   8   6        7.47        8.02      3.47 o 
  -6   9   6       34.24       35.48      5.96 o 
  -5   9   6        0.76        1.46      4.19 o 
  -4   9   6       38.02       40.85      4.35 o 
  -3   9   6       37.42       35.70      3.81 o 
  -2   9   6       71.87       76.19      3.59 o 
  -1   9   6      182.30      179.77      4.72 o 
   0   9   6       23.82       24.18      2.38 o 
   1   9   6        2.08       -0.05      1.59 o 
   2   9   6        0.19        1.96      1.98 o 
   3   9   6        7.58        5.41      2.48 o 
   4   9   6        0.51        3.45      2.39 o 
   5   9   6       29.50       34.12      4.54 o 
  -5  10   6       16.03       32.48      4.68 o 
  -4  10   6       21.78       26.81      4.13 o 
  -3  10   6       82.47       82.12      5.54 o 
  -2  10   6        0.20       -2.01      2.01 o 
  -1  10   6        4.14        3.14      1.87 o 
   0  10   6        0.03        0.28      2.11 o 
   1  10   6       36.17       35.05      2.96 o 
   2  10   6       75.19       68.67      4.39 o 
   3  10   6        6.75        2.56      2.45 o 
   4  10   6       18.04       21.10      3.77 o 
   5  10   6        0.06        1.07      5.02 o 
  -5  11   6       21.17       35.27      5.01 o 
  -4  11   6       30.28       37.19      4.76 o 
  -3  11   6      179.40      192.18      7.70 o 
  -2  11   6      167.36      191.95      6.37 o 
  -1  11   6       15.69       18.85      2.56 o 
   0  11   6       17.62       20.60      2.65 o 
   1  11   6      259.98      247.28      6.82 o 
   2  11   6        2.09        1.98      2.43 o 
   3  11   6        0.01        1.45      2.56 o 
   4  11   6        0.00       -0.59      3.26 o 
  -4  12   6       26.13       27.92      4.68 o 
  -3  12   6        3.85        6.63      3.90 o 
  -2  12   6        2.14        2.20      3.97 o 
  -1  12   6       54.65       62.16      4.39 o 
   0  12   6        4.16        5.32      2.32 o 
   1  12   6        8.40        7.29      2.75 o 
   2  12   6       26.31       28.44      3.88 o 
   3  12   6        0.47        4.78      2.95 o 
   4  12   6        0.90        1.44      3.48 o 
  -3  13   6       12.52       10.74      4.01 o 
  -2  13   6       53.12       59.38      6.68 o 
  -1  13   6       18.34       26.61      3.33 o 
   0  13   6        1.36        2.85      2.75 o 
   1  13   6       38.60       39.23      4.02 o 
   2  13   6        6.06        9.78      3.15 o 
   3  13   6        0.01        1.80      3.91 o 
  -2  14   6       23.22       16.36      4.24 o 
  -1  14   6      101.59      110.74      7.12 o 
   0  14   6        4.97        3.15      2.93 o 
   1  14   6       23.98       25.38      3.85 o 
  -7   0   7       88.36       91.13      9.23 o 
  -5   0   7       39.96       36.91      3.85 o 
  -3   0   7     1488.32     1576.23     12.26 o 
  -1   0   7       43.78       42.62      1.79 o 
   1   0   7     3679.50     3844.93     22.55 o 
   3   0   7      131.66      133.83      3.68 o 
   5   0   7       88.27       75.50      5.17 o 
   7   0   7       11.51       24.03      5.70 o 
  -7   1   7        4.85        5.60      3.63 o 
  -6   1   7      129.38      137.00      7.23 o 
  -5   1   7       24.50       26.11      2.48 o 
  -4   1   7        9.22       10.36      1.39 o 
  -3   1   7      626.40      666.68      5.97 o 
  -2   1   7       35.81       41.35      1.70 o 
  -1   1   7      549.56      526.96      3.65 o 
   0   1   7       13.00       12.29      0.93 o 
   1   1   7       58.30       67.30      1.50 o 
   2   1   7      111.08      125.78      3.12 o 
   3   1   7        0.38        0.97      0.85 o 
   4   1   7       55.63       62.29      2.66 o 
   5   1   7       21.27       19.37      2.33 o 
   6   1   7       28.08       31.08      3.51 o 
   7   1   7        9.58       15.28      3.75 o 
  -7   2   7       30.90       29.72      4.56 o 
  -6   2   7       16.05       10.90      2.72 o 
  -5   2   7        6.15        6.85      2.14 o 
  -4   2   7        0.73       -0.07      1.16 o 
  -3   2   7       32.72       39.69      2.19 o 
  -2   2   7      128.23      117.19      2.43 o 
  -1   2   7      297.12      308.18      3.01 o 
   0   2   7      102.76      111.17      2.35 o 
   1   2   7        4.26        1.46      0.68 o 
   2   2   7      261.30      269.49      4.52 o 
   3   2   7       66.83       69.12      2.42 o 
   4   2   7       44.38       34.03      2.67 o 
   5   2   7      173.34      160.93      4.77 o 
   6   2   7        0.54       -0.54      2.80 o 
   7   2   7        2.60        5.27      3.38 o 
  -7   3   7      174.45      176.51      7.86 o 
  -6   3   7      440.83      449.49      9.40 o 
  -5   3   7       34.56       27.26      2.89 o 
  -4   3   7        5.60        1.95      1.34 o 
  -3   3   7      214.95      227.47      3.73 o 
  -2   3   7      547.41      579.85      4.64 o 
  -1   3   7       24.13       23.79      1.28 o 
   0   3   7       11.57       11.49      0.93 o 
   1   3   7      220.22      229.75      2.79 o 
   2   3   7       51.44       37.83      1.49 o 
   3   3   7       30.96       36.62      2.05 o 
   4   3   7        3.81        3.96      1.46 o 
   5   3   7        0.80        2.06      2.21 o 
   6   3   7        8.09       11.41      2.85 o 
   7   3   7        3.50        9.18      3.60 o 
  -7   4   7       36.31       39.32      5.03 o 
  -6   4   7       67.43       76.23      4.93 o 
  -5   4   7        8.77        4.81      2.37 o 
  -4   4   7       50.03       47.61      2.60 o 
  -3   4   7        5.24        5.20      1.25 o 
  -2   4   7     2364.84     2437.22     12.23 o 
  -1   4   7      487.71      499.48      4.35 o 
   0   4   7      181.12      225.28      2.88 o 
   1   4   7      358.17      371.88      3.78 o 
   2   4   7        1.44        0.39      0.69 o 
   3   4   7     2003.12     1864.41     12.56 o 
   4   4   7      437.48      402.41      5.97 o 
   5   4   7       22.19       18.24      2.26 o 
   6   4   7       26.27       35.33      3.80 o 
  -7   5   7        4.09        2.32      3.53 o 
  -6   5   7       24.06       18.96      3.41 o 
  -5   5   7       81.98       72.31      4.98 o 
  -4   5   7       51.99       56.15      2.84 o 
  -3   5   7        0.06        0.90      1.22 o 
  -2   5   7       33.41       36.55      1.88 o 
  -1   5   7      658.92      674.48      5.14 o 
   0   5   7      294.35      317.24      3.60 o 
   1   5   7       71.88       70.01      1.95 o 
   2   5   7       35.55       31.77      1.57 o 
   3   5   7      899.28      828.27      8.03 o 
   4   5   7       82.08       80.03      3.29 o 
   5   5   7        1.16        3.38      1.81 o 
   6   5   7       52.28       52.92      4.74 o 
  -7   6   7        0.79        0.98      4.54 o 
  -6   6   7       77.15       72.26      4.99 o 
  -5   6   7        0.13       -1.74      1.74 o 
  -4   6   7        0.58       -1.48      1.50 o 
  -3   6   7       31.16       30.55      2.14 o 
  -2   6   7      213.81      196.53      3.31 o 
  -1   6   7      240.08      202.31      3.08 o 
   0   6   7       62.03       60.21      1.88 o 
   1   6   7       81.30       88.98      2.21 o 
   2   6   7       25.26       25.32      1.83 o 
   3   6   7       95.84       92.00      3.18 o 
   4   6   7      155.37      156.96      4.29 o 
   5   6   7       11.38       10.09      2.86 o 
   6   6   7       11.38       10.04      3.39 o 
  -6   7   7       94.74      107.50      9.10 o 
  -5   7   7       11.03       10.64      2.79 o 
  -4   7   7      223.21      211.70      5.15 o 
  -3   7   7       48.46       39.62      2.46 o 
  -2   7   7      257.80      244.20      4.75 o 
  -1   7   7     2109.04     2037.73     11.62 o 
   0   7   7        0.02       -0.36      1.04 o 
   1   7   7       33.06       33.14      2.01 o 
   2   7   7       56.82       63.92      3.06 o 
   3   7   7      381.85      350.17      5.87 o 
   4   7   7        4.48        5.78      1.93 o 
   5   7   7       30.83       31.17      3.43 o 
   6   7   7        1.42        3.89      3.69 o 
  -6   8   7       30.26       27.61      6.80 o 
  -5   8   7       58.07       54.78      4.27 o 
  -4   8   7       13.91       15.28      2.74 o 
  -3   8   7        0.49        0.10      1.91 o 
  -2   8   7        9.34       11.60      1.89 o 
  -1   8   7      262.10      253.82      5.38 o 
   0   8   7      397.22      416.61      5.50 o 
   1   8   7       34.63       37.98      2.31 o 
   2   8   7       90.06       82.75      3.47 o 
   3   8   7       46.98       54.77      3.34 o 
   4   8   7       25.86       28.78      2.91 o 
   5   8   7        0.68        0.02      2.43 o 
   6   8   7       10.81       18.77      4.64 o 
  -6   9   7       23.02       13.93      4.82 o 
  -5   9   7        0.21       -3.04      3.04 o 
  -4   9   7       72.54       58.96      4.95 o 
  -3   9   7       15.06       15.12      3.07 o 
  -2   9   7       52.60       57.52      3.56 o 
  -1   9   7      133.71      137.04      5.84 o 
   0   9   7        0.03        0.67      2.37 o 
   1   9   7        1.97        3.26      1.71 o 
   2   9   7       44.29       40.37      3.42 o 
   3   9   7       24.15       20.16      2.90 o 
   4   9   7       74.33       74.80      4.86 o 
   5   9   7       29.08       27.06      5.15 o 
  -5  10   7        3.37        4.00      3.56 o 
  -4  10   7       15.18       12.37      3.60 o 
  -3  10   7       97.08      101.41      6.00 o 
  -2  10   7       71.54       72.63      4.42 o 
  -1  10   7      202.89      200.35      5.29 o 
   0  10   7       17.87       19.79      2.44 o 
   1  10   7      113.95      105.30      4.82 o 
   2  10   7        3.28        2.19      2.21 o 
   3  10   7       28.63       26.36      3.39 o 
   4  10   7        3.29       -1.18      3.03 o 
   5  10   7       19.93       27.87      5.31 o 
  -5  11   7        0.14       -1.76      3.43 o 
  -4  11   7       34.19       36.68      4.70 o 
  -3  11   7        6.83        9.83      3.40 o 
  -2  11   7        0.10       -2.34      2.34 o 
  -1  11   7        4.03        5.73      2.02 o 
   0  11   7        0.24       -0.20      1.99 o 
   1  11   7        7.71        3.40      3.59 o 
   2  11   7      206.43      202.51      8.12 o 
   3  11   7        0.52       -0.53      2.49 o 
   4  11   7       16.55       16.95      4.90 o 
  -4  12   7        0.36        1.88      3.75 o 
  -3  12   7        6.52        3.08      3.29 o 
  -2  12   7        1.61        2.84      3.11 o 
  -1  12   7        1.82        1.02      2.19 o 
   0  12   7       25.20       26.87      3.18 o 
   1  12   7        8.66        5.17      2.67 o 
   2  12   7        7.93        5.38      2.96 o 
   3  12   7       27.87       22.64      3.67 o 
  -3  13   7       13.93       13.59      4.21 o 
  -2  13   7       16.75       21.73      4.00 o 
  -1  13   7        5.45        0.56      2.83 o 
   0  13   7       33.76       29.94      4.23 o 
   1  13   7        4.78       -2.49      2.49 o 
   2  13   7        6.28        1.33      2.84 o 
   3  13   7        9.44        4.78      4.71 o 
  -2  14   7      103.43       95.70      8.13 o 
  -1  14   7       23.41       14.46      3.57 o 
   0  14   7       14.74       12.41      3.35 o 
   1  14   7        7.83        6.74      3.18 o 
  -6   0   8       21.37       20.15     11.58 o 
  -4   0   8      265.47      287.81      7.25 o 
  -2   0   8      273.34      297.56      4.42 o 
   0   0   8       95.82      103.70      3.28 o 
   2   0   8      627.73      713.09      7.66 o 
   4   0   8       22.66       20.39      3.00 o 
   6   0   8       18.04       31.36      4.48 o 
  -7   1   8        3.67        6.82      3.55 o 
  -6   1   8        2.50       -2.51      3.84 o 
  -5   1   8        0.21        1.52      1.76 o 
  -4   1   8      126.40      136.36      3.79 o 
  -3   1   8       14.69       17.09      1.56 o 
  -2   1   8     1051.31     1075.47      6.46 o 
  -1   1   8      189.84      189.73      2.47 o 
   0   1   8      109.63      120.14      2.07 o 
   1   1   8      373.57      397.01      3.40 o 
   2   1   8       11.70       13.08      1.06 o 
   3   1   8      100.99       98.64      3.22 o 
   4   1   8       23.06       13.32      1.91 o 
   5   1   8       73.06       65.76      3.65 o 
   6   1   8       29.02       28.02      3.13 o 
   7   1   8        7.06       10.38      3.98 o 
  -7   2   8        7.51       13.10      3.92 o 
  -6   2   8        6.21        4.08      2.49 o 
  -5   2   8       84.19       91.87      3.86 o 
  -4   2   8        3.81        1.39      1.23 o 
  -3   2   8      221.88      230.96      3.73 o 
  -2   2   8      305.21      319.14      3.88 o 
  -1   2   8      418.44      450.00      3.81 o 
   0   2   8     2416.57     2564.67     11.63 o 
   1   2   8       39.40       41.10      1.41 o 
   2   2   8       50.04       64.80      1.82 o 
   3   2   8      261.53      260.82      4.15 o 
   4   2   8       53.82       48.56      2.59 o 
   5   2   8       84.92       74.64      3.83 o 
   6   2   8       57.72       55.88      4.21 o 
   7   2   8       42.87       43.65      5.87 o 
  -7   3   8      171.64      165.30      7.75 o 
  -6   3   8      246.18      246.18      7.05 o 
  -5   3   8       21.98       13.46      2.96 o 
  -4   3   8      133.77      115.05      3.32 o 
  -3   3   8        0.58        0.28      1.09 o 
  -2   3   8     3549.08     3668.70     16.43 o 
  -1   3   8      876.21      906.01      6.01 o 
   0   3   8     1330.52     1449.52      8.03 o 
   1   3   8      228.34      231.68      2.88 o 
   2   3   8      182.20      181.75      2.77 o 
   3   3   8      259.99      242.22      4.85 o 
   4   3   8      128.11      111.43      3.84 o 
   5   3   8        8.81        8.60      2.06 o 
   6   3   8        4.24        4.81      2.64 o 
  -7   4   8       72.73       63.35      5.67 o 
  -6   4   8       49.85       56.82      4.41 o 
  -5   4   8       58.35       53.44      6.61 o 
  -4   4   8       10.73       13.83      1.86 o 
  -3   4   8        7.68        8.83      1.39 o 
  -2   4   8     2012.28     2036.01     10.92 o 
  -1   4   8      992.57     1041.46      6.87 o 
   0   4   8       94.20      113.47      2.22 o 
   1   4   8      101.40       89.47      2.08 o 
   2   4   8      379.42      346.28      3.90 o 
   3   4   8      863.06      810.45      7.81 o 
   4   4   8      511.77      490.58      6.82 o 
   5   4   8       14.54       19.98      2.57 o 
   6   4   8       21.41       35.55      3.83 o 
  -7   5   8        5.15       -0.08      3.24 o 
  -6   5   8       23.36       19.00      3.34 o 
  -5   5   8       71.82       68.00      4.14 o 
  -4   5   8       11.53        9.31      1.76 o 
  -3   5   8       10.55        9.38      1.56 o 
  -2   5   8       22.40       34.33      2.11 o 
  -1   5   8        3.73        4.76      0.92 o 
   0   5   8       83.02       85.12      2.09 o 
   1   5   8       19.47       23.24      1.43 o 
   2   5   8      255.28      244.37      3.45 o 
   3   5   8      229.54      218.74      4.29 o 
   4   5   8        0.87        2.87      1.59 o 
   5   5   8        0.20        0.21      2.20 o 
   6   5   8       14.95        7.89      3.25 o 
  -7   6   8       23.87       28.48      4.28 o 
  -6   6   8        0.07        0.15      2.61 o 
  -5   6   8        0.05        1.59      1.96 o 
  -4   6   8        8.55        8.38      1.94 o 
  -3   6   8       67.34       68.17      2.85 o 
  -2   6   8      287.87      262.68      3.78 o 
  -1   6   8       28.09       23.71      1.42 o 
   0   6   8      252.79      283.09      3.65 o 
   1   6   8        0.45       -0.23      0.88 o 
   2   6   8      200.35      197.63      4.56 o 
   3   6   8      208.12      195.56      5.26 o 
   4   6   8       18.34       18.57      3.30 o 
   5   6   8       71.41       76.11      4.22 o 
   6   6   8       62.07       59.72      6.81 o 
  -6   7   8       22.40       28.92      4.37 o 
  -5   7   8       55.27       55.70      3.84 o 
  -4   7   8      118.10      113.93      4.48 o 
  -3   7   8        8.67        5.65      1.71 o 
  -2   7   8      386.49      378.46      4.71 o 
  -1   7   8      271.99      263.43      4.14 o 
   0   7   8        0.07       -0.09      1.12 o 
   1   7   8       16.83       19.19      1.68 o 
   2   7   8      158.93      159.54      4.24 o 
   3   7   8      372.53      370.34      6.61 o 
   4   7   8        1.54        2.74      2.14 o 
   5   7   8        0.20        2.96      2.43 o 
   6   7   8        0.36        3.46      3.66 o 
  -6   8   8      141.74      169.05      9.39 o 
  -5   8   8       25.70       23.60      3.47 o 
  -4   8   8       11.54       10.69      3.01 o 
  -3   8   8       11.50       11.63      2.41 o 
  -2   8   8        8.03        8.25      1.73 o 
  -1   8   8       55.82       61.12      3.09 o 
   0   8   8      293.32      289.57      4.72 o 
   1   8   8        2.94        8.09      1.53 o 
   2   8   8       41.89       46.96      2.95 o 
   3   8   8        8.25        9.31      2.09 o 
   4   8   8       60.37       65.50      3.96 o 
   5   8   8       30.20       30.36      4.14 o 
  -6   9   8        7.65        4.70      6.11 o 
  -5   9   8        1.68       -0.32      3.13 o 
  -4   9   8       11.84       12.93      3.39 o 
  -3   9   8       31.32       25.81      3.52 o 
  -2   9   8        9.93        6.76      2.25 o 
  -1   9   8       18.42       14.00      2.14 o 
   0   9   8       34.72       30.50      2.58 o 
   1   9   8       39.79       37.32      2.78 o 
   2   9   8       24.95       23.36      2.86 o 
   3   9   8        3.11        4.92      2.40 o 
   4   9   8       15.98       16.25      3.51 o 
   5   9   8       68.78       68.34      8.75 o 
  -5  10   8       17.69       14.35      4.03 o 
  -4  10   8       20.63       17.49      3.74 o 
  -3  10   8        2.96        0.30      3.15 o 
  -2  10   8        0.83       -2.07      2.07 o 
  -1  10   8       26.57       27.26      2.52 o 
   0  10   8        3.44        1.48      1.92 o 
   1  10   8       10.41        4.64      2.21 o 
   2  10   8       45.62       49.54      5.05 o 
   3  10   8       19.80       18.69      3.19 o 
   4  10   8       85.51       91.47      8.80 o 
   5  10   8        7.81       11.08      4.57 o 
  -5  11   8        9.46       13.58      6.12 o 
  -4  11   8       19.86       19.67      4.06 o 
  -3  11   8        2.63       -2.75      2.75 o 
  -2  11   8       13.98       17.86      3.79 o 
  -1  11   8       19.35       20.53      3.23 o 
   0  11   8        2.89       -0.45      1.92 o 
   1  11   8        3.19        1.18      2.22 o 
   2  11   8        4.21        3.20      2.48 o 
   3  11   8       25.71       24.72      4.08 o 
   4  11   8       11.43        9.64      4.33 o 
  -4  12   8        0.01       -2.73      3.47 o 
  -3  12   8      223.31      241.01     10.99 o 
  -2  12   8        5.21        4.40      3.39 o 
  -1  12   8       14.37       21.96      2.98 o 
   0  12   8        9.96       11.95      2.64 o 
   1  12   8        1.81       -0.42      2.49 o 
   2  12   8       31.90       20.05      3.58 o 
   3  12   8        3.22       15.37      3.89 o 
  -3  13   8       43.12       29.84      4.80 o 
  -2  13   8        9.10        7.82      4.52 o 
  -1  13   8       31.88       39.57      4.20 o 
   0  13   8       39.90       42.86      4.11 o 
   1  13   8       69.90       58.36      4.86 o 
   2  13   8       38.84       28.94      4.62 o 
  -1  14   8       97.75      100.37      6.93 o 
   0  14   8        1.02       -2.66      2.66 o 
   1  14   8       51.45       52.29      5.50 o 
  -7   0   9      196.76      187.89     12.37 o 
  -5   0   9        3.44        1.01      2.55 o 
  -3   0   9        3.86        2.79      0.98 o 
  -1   0   9       11.14        8.90      1.23 o 
   1   0   9        9.63        6.35      0.98 o 
   3   0   9       35.06       35.56      2.52 o 
   5   0   9       90.39       68.42      5.33 o 
   7   0   9      182.70      176.52     16.30 o 
  -7   1   9        0.14        2.38      3.47 o 
  -6   1   9       25.07       21.86      4.04 o 
  -5   1   9       30.83       36.72      2.86 o 
  -4   1   9        6.57        9.36      1.75 o 
  -3   1   9      214.98      230.77      3.61 o 
  -2   1   9       49.10       55.69      1.74 o 
  -1   1   9      343.19      355.12      3.68 o 
   0   1   9      277.91      286.07      3.87 o 
   1   1   9      232.62      245.97      2.69 o 
   2   1   9       20.37       27.28      1.85 o 
   3   1   9        1.15        1.98      0.97 o 
   4   1   9      309.23      244.82      5.34 o 
   5   1   9       30.39       32.37      2.93 o 
   6   1   9        4.90        6.60      3.04 o 
   7   1   9        0.00        1.36      4.75 o 
  -7   2   9       63.75       68.42      5.87 o 
  -6   2   9        8.39        6.42      2.71 o 
  -5   2   9       73.62       68.37      3.56 o 
  -4   2   9       36.86       45.09      3.12 o 
  -3   2   9      121.55      138.17      3.10 o 
  -2   2   9     1256.92     1227.13      7.36 o 
  -1   2   9      141.12      163.76      2.40 o 
   0   2   9      298.87      316.28      4.02 o 
   1   2   9     1311.94     1427.96      8.01 o 
   2   2   9        2.21        2.63      0.82 o 
   3   2   9        1.01        3.24      1.21 o 
   4   2   9       39.92       38.87      2.49 o 
   5   2   9       47.63       49.87      3.34 o 
   6   2   9       21.88       30.22      3.23 o 
  -7   3   9       76.97       65.04      5.67 o 
  -6   3   9      137.40      130.22      5.73 o 
  -5   3   9       29.43       26.89      3.02 o 
  -4   3   9        7.57        9.75      1.82 o 
  -3   3   9      174.78      181.03      3.54 o 
  -2   3   9       62.94       54.29      1.67 o 
  -1   3   9       28.47       25.23      1.32 o 
   0   3   9      405.45      453.41      4.02 o 
   1   3   9      107.84      113.50      2.24 o 
   2   3   9       35.95       27.06      1.48 o 
   3   3   9        1.58        0.83      1.16 o 
   4   3   9        0.49        1.78      1.43 o 
   5   3   9        3.11        5.23      2.02 o 
   6   3   9       35.95       42.42      6.12 o 
  -7   4   9        1.05        2.20      3.40 o 
  -6   4   9        0.38        0.21      2.47 o 
  -5   4   9       53.68       51.35      3.75 o 
  -4   4   9        0.01       -0.68      1.35 o 
  -3   4   9      208.51      217.93      4.00 o 
  -2   4   9       83.89       89.13      2.14 o 
  -1   4   9      257.68      262.69      3.31 o 
   0   4   9       78.11       72.35      1.92 o 
   1   4   9       70.73       70.41      2.16 o 
   2   4   9        0.26       -0.18      0.81 o 
   3   4   9      380.67      382.11      5.41 o 
   4   4   9       79.51       78.63      3.30 o 
   5   4   9       36.49       41.00      3.16 o 
   6   4   9       10.93        7.26      3.71 o 
  -7   5   9       37.07       35.67      4.85 o 
  -6   5   9       26.30       25.69      3.50 o 
  -5   5   9        4.38        5.17      2.45 o 
  -4   5   9        1.35       -0.74      1.45 o 
  -3   5   9       79.98       80.13      3.21 o 
  -2   5   9      138.01      145.05      2.77 o 
  -1   5   9      395.66      378.73      4.20 o 
   0   5   9        1.51        1.60      0.89 o 
   1   5   9       43.86       39.36      1.74 o 
   2   5   9      414.86      393.18      5.11 o 
   3   5   9       54.94       54.23      2.70 o 
   4   5   9        9.60        7.22      1.81 o 
   5   5   9      120.03      117.78      4.41 o 
   6   5   9        0.20       -2.01      3.91 o 
  -6   6   9        1.15        0.57      2.87 o 
  -5   6   9       91.16       95.34      9.18 o 
  -4   6   9        5.50        1.58      1.78 o 
  -3   6   9      201.18      204.15      4.24 o 
  -2   6   9      141.95      123.87      2.85 o 
  -1   6   9       12.53       18.06      1.39 o 
   0   6   9       40.46       38.22      1.96 o 
   1   6   9        0.02       -0.22      0.92 o 
   2   6   9      582.71      533.64      6.21 o 
   3   6   9      862.40      833.30      8.52 o 
   4   6   9        1.96       -0.63      1.61 o 
   5   6   9        0.22        0.24      2.31 o 
   6   6   9        0.07        0.79      4.26 o 
  -6   7   9       54.40       64.30      5.53 o 
  -5   7   9      119.01      108.21      4.69 o 
  -4   7   9       72.25       63.33      3.60 o 
  -3   7   9      222.39      223.33      4.52 o 
  -2   7   9      547.03      541.21      5.72 o 
  -1   7   9      429.23      420.70      4.60 o 
   0   7   9        0.03       -1.07      1.07 o 
   1   7   9      109.57       98.60      2.89 o 
   2   7   9        0.06        0.35      1.51 o 
   3   7   9        2.56        3.75      1.80 o 
   4   7   9       18.74       15.16      2.43 o 
   5   7   9        0.51       -2.77      2.77 o 
   6   7   9        0.53        3.73      3.84 o 
  -6   8   9        0.37        1.59      3.94 o 
  -5   8   9        2.76       -2.25      4.03 o 
  -4   8   9        8.30        2.52      2.74 o 
  -3   8   9        1.80       -0.89      1.97 o 
  -2   8   9      132.40      133.88      4.81 o 
  -1   8   9        3.71        4.72      1.35 o 
   0   8   9       75.88       83.70      3.07 o 
   1   8   9       89.63       80.79      3.15 o 
   2   8   9      449.11      406.73      8.78 o 
   3   8   9       40.15       41.77      3.64 o 
   4   8   9       36.92       40.73      3.72 o 
   5   8   9      236.78      241.97      8.43 o 
  -5   9   9       48.68       57.27      5.26 o 
  -4   9   9      149.16      163.80      8.18 o 
  -3   9   9        7.83        6.46      2.61 o 
  -2   9   9        0.28       -1.94      1.94 o 
  -1   9   9      247.54      250.30      6.08 o 
   0   9   9      120.16      114.80      4.14 o 
   1   9   9        1.13        2.99      2.83 o 
   2   9   9       14.38       12.18      3.81 o 
   3   9   9        0.11        2.56      2.40 o 
   4   9   9       13.49        9.27      2.93 o 
   5   9   9        1.42       -0.45      3.84 o 
  -5  10   9        2.21        2.83      3.61 o 
  -4  10   9        2.57        3.69      3.29 o 
  -3  10   9        2.44        2.43      2.80 o 
  -2  10   9       11.91       11.18      2.66 o 
  -1  10   9        0.82        1.51      2.69 o 
   0  10   9        1.51        2.41      1.85 o 
   1  10   9       44.95       44.16      3.60 o 
   2  10   9        4.28        3.18      2.31 o 
   3  10   9        4.11        1.68      2.96 o 
   4  10   9        1.78        3.98      3.22 o 
  -4  11   9        0.66       -2.58      3.19 o 
  -3  11   9       30.79       30.81      4.18 o 
  -2  11   9        0.86        2.16      2.49 o 
  -1  11   9        0.04        1.65      2.06 o 
   0  11   9        5.31        4.81      2.16 o 
   1  11   9        3.39        0.20      2.93 o 
   2  11   9        0.07       -2.19      2.69 o 
   3  11   9        0.42       -2.83      2.83 o 
   4  11   9        0.28       -3.64      3.77 o 
  -4  12   9        7.00        3.05      3.69 o 
  -3  12   9       17.13       10.01      3.76 o 
  -2  12   9       43.29       41.21      4.26 o 
  -1  12   9       45.31       47.07      4.88 o 
   0  12   9        4.57        7.95      2.81 o 
   1  12   9        5.76        4.08      2.68 o 
   2  12   9       23.89       20.34      4.09 o 
   3  12   9       19.94       23.07      4.40 o 
  -3  13   9        2.27       -1.12      3.46 o 
  -2  13   9       12.05        7.66      3.62 o 
  -1  13   9       44.87       47.71      6.22 o 
   0  13   9       44.05       48.76      4.68 o 
   1  13   9       19.20       30.10      4.54 o 
   2  13   9        0.05        1.57      3.37 o 
  -1  14   9       47.76       39.10      5.44 o 
   0  14   9        1.38       -1.26      3.33 o 
  -6   0  10       36.83       40.29     15.02 o 
  -4   0  10      223.72      238.76      6.99 o 
  -2   0  10      100.90      112.43      3.04 o 
   0   0  10      377.20      390.12      6.69 o 
   2   0  10      115.15      102.45      3.12 o 
   4   0  10       10.68       11.44      2.70 o 
   6   0  10       13.06       18.88      5.21 o 
  -7   1  10      220.81      229.99      8.76 o 
  -6   1  10        6.17        7.07      2.71 o 
  -5   1  10       25.93       29.18      2.81 o 
  -4   1  10      107.94      105.71      3.68 o 
  -3   1  10       47.30       41.78      2.03 o 
  -2   1  10        8.04        7.56      0.96 o 
  -1   1  10        1.48        0.19      0.84 o 
   0   1  10       75.95       88.78      2.05 o 
   1   1  10      198.72      212.61      2.31 o 
   2   1  10       88.24       86.21      2.08 o 
   3   1  10        7.01        9.24      1.24 o 
   4   1  10       11.10       11.68      1.90 o 
   5   1  10       41.44       39.31      4.02 o 
   6   1  10        1.97        3.57      2.80 o 
  -7   2  10        0.15       -0.70      3.32 o 
  -6   2  10        6.85        6.82      2.72 o 
  -5   2  10        1.49       -0.66      2.40 o 
  -4   2  10      387.10      417.25      6.43 o 
  -3   2  10      390.06      396.76      5.00 o 
  -2   2  10       35.02       33.05      1.50 o 
  -1   2  10     1645.85     1708.39      9.90 o 
   0   2  10        4.69        3.38      0.91 o 
   1   2  10      969.31     1017.95      6.47 o 
   2   2  10        2.92        0.60      0.79 o 
   3   2  10      671.68      609.08      6.57 o 
   4   2  10      128.63      108.66      3.44 o 
   5   2  10        1.30        2.42      1.90 o 
   6   2  10        8.98       10.40      3.03 o 
  -7   3  10       38.50       40.13      4.98 o 
  -6   3  10       55.66       44.23      5.01 o 
  -5   3  10       58.75       57.97      3.61 o 
  -4   3  10       28.80       32.78      2.26 o 
  -3   3  10      121.44      119.39      3.11 o 
  -2   3  10       37.55       38.24      1.64 o 
  -1   3  10      221.46      253.98      3.16 o 
   0   3  10        0.09        0.74      0.69 o 
   1   3  10       24.78       29.16      1.40 o 
   2   3  10      112.04      107.25      2.41 o 
   3   3  10      258.34      235.73      4.26 o 
   4   3  10        0.98        0.67      1.43 o 
   5   3  10       55.10       68.15      4.54 o 
   6   3  10       28.92       30.29      4.06 o 
  -7   4  10        3.94        1.69      3.49 o 
  -6   4  10        8.28       10.94      3.01 o 
  -5   4  10        0.30        1.17      2.23 o 
  -4   4  10        7.48        7.82      1.69 o 
  -3   4  10      157.94      174.36      3.73 o 
  -2   4  10      335.51      299.94      3.71 o 
  -1   4  10        0.49        0.67      0.83 o 
   0   4  10      641.30      692.74      5.60 o 
   1   4  10       15.78       14.52      1.18 o 
   2   4  10      120.46      116.94      2.56 o 
   3   4  10      593.70      572.00      6.73 o 
   4   4  10       12.93       14.54      1.95 o 
   5   4  10       20.11       25.20      3.13 o 
   6   4  10       21.05       26.97      5.89 o 
  -7   5  10        0.14       -2.95      2.95 o 
  -6   5  10       50.38       55.77      4.49 o 
  -5   5  10        1.37       -1.80      2.63 o 
  -4   5  10        2.65        0.88      1.57 o 
  -3   5  10      337.35      324.73      5.06 o 
  -2   5  10     1167.18     1139.32      8.05 o 
  -1   5  10        4.94        7.09      1.11 o 
   0   5  10       90.65       87.72      2.61 o 
   1   5  10       16.88       17.45      1.36 o 
   2   5  10      247.73      236.45      4.13 o 
   3   5  10      610.13      579.07      6.96 o 
   4   5  10        1.84       -0.52      1.68 o 
   5   5  10       11.51       12.14      2.75 o 
   6   5  10        0.84        1.70      5.07 o 
  -6   6  10       16.13       10.64      3.11 o 
  -5   6  10        5.47        3.80      2.87 o 
  -4   6  10        0.01        0.93      1.59 o 
  -3   6  10      114.01      113.69      3.48 o 
  -2   6  10      654.85      676.72      6.27 o 
  -1   6  10       14.18       11.08      1.30 o 
   0   6  10       78.31       75.87      2.32 o 
   1   6  10        0.03        0.83      1.02 o 
   2   6  10     1322.60     1288.71     10.24 o 
   3   6  10       49.14       52.45      2.84 o 
   4   6  10       15.93       16.81      2.78 o 
   5   6  10       10.59       12.36      4.52 o 
   6   6  10       35.22       38.45      5.51 o 
  -6   7  10       17.28       20.82      4.03 o 
  -5   7  10        0.27        1.60      2.41 o 
  -4   7  10        0.77        1.21      1.86 o 
  -3   7  10       38.10       31.38      2.31 o 
  -2   7  10       62.22       50.61      2.62 o 
  -1   7  10       41.26       47.65      2.15 o 
   0   7  10       16.14       13.75      1.48 o 
   1   7  10        2.93        3.37      1.35 o 
   2   7  10      424.77      405.19      6.49 o 
   3   7  10       21.47       21.04      3.85 o 
   4   7  10        7.10       10.60      2.73 o 
   5   7  10       40.45       40.81      4.04 o 
  -6   8  10        0.84        4.16      4.33 o 
  -5   8  10        7.64        5.13      3.14 o 
  -4   8  10        0.04       -1.53      2.51 o 
  -3   8  10        5.47        9.29      2.41 o 
  -2   8  10        2.67        4.24      2.33 o 
  -1   8  10        6.87        6.53      1.54 o 
   0   8  10      113.24      100.79      3.25 o 
   1   8  10       23.98       17.34      1.85 o 
   2   8  10        0.62       -1.11      1.55 o 
   3   8  10        0.02       -0.41      2.24 o 
   4   8  10        0.99       -0.55      2.38 o 
   5   8  10        7.73        8.37      3.37 o 
  -5   9  10       12.72        8.10      3.67 o 
  -4   9  10       61.50       73.26      5.63 o 
  -3   9  10       65.78       67.64      4.37 o 
  -2   9  10       24.92       27.60      3.35 o 
  -1   9  10        1.41        0.97      1.69 o 
   0   9  10        9.39        7.73      2.04 o 
   1   9  10       55.48       50.70      5.16 o 
   2   9  10       25.98       28.29      3.73 o 
   3   9  10       41.25       35.88      5.19 o 
   4   9  10        5.78        7.22      3.25 o 
   5   9  10        3.79        0.46      3.67 o 
  -5  10  10       16.74        8.57      3.67 o 
  -4  10  10        5.75        3.93      3.33 o 
  -3  10  10       50.92       59.27      7.85 o 
  -2  10  10       14.52       10.87      2.71 o 
  -1  10  10       47.28       42.83      3.20 o 
   0  10  10        2.28        3.31      1.84 o 
   1  10  10        5.46        5.03      2.24 o 
   2  10  10       18.27       14.37      3.35 o 
   3  10  10       19.64       27.69      4.06 o 
   4  10  10       14.72       15.45      3.86 o 
  -4  11  10       46.84       52.14      5.34 o 
  -3  11  10        2.43        1.82      3.26 o 
  -2  11  10       16.12       13.03      3.03 o 
  -1  11  10       31.55       38.38      3.29 o 
   0  11  10        2.97        1.05      2.06 o 
   1  11  10        1.34       -1.74      2.53 o 
   2  11  10        3.15        2.08      2.96 o 
   3  11  10        1.10        0.99      3.88 o 
   4  11  10       20.71       19.41      4.39 o 
  -4  12  10       95.24      105.23      7.46 o 
  -3  12  10       29.63       48.27      5.27 o 
  -2  12  10        0.07       -2.50      2.65 o 
  -1  12  10        8.40        9.72      2.96 o 
   0  12  10      216.94      227.11     10.00 o 
   1  12  10       30.59       20.33      8.13 o 
   2  12  10        3.99        4.32      3.34 o 
   3  12  10       14.42       20.31      6.23 o 
  -3  13  10        5.63       -4.71      7.07 o 
  -2  13  10       13.93        9.96      3.65 o 
  -1  13  10        4.74        5.00      3.41 o 
   0  13  10        0.01        1.58      3.08 o 
   1  13  10        0.23        2.23      3.19 o 
   2  13  10        0.06       -2.65      2.97 o 
  -7   0  11       42.43       41.63      7.08 o 
  -5   0  11       30.36       30.56      3.99 o 
  -3   0  11       16.30       11.25      1.53 o 
  -1   0  11      559.21      577.53      6.44 o 
   1   0  11       16.14       21.71      1.65 o 
   3   0  11       60.05       45.70      3.51 o 
   5   0  11       39.45       32.53      4.27 o 
  -7   1  11        0.66       -0.25      3.23 o 
  -6   1  11       95.91      107.18      5.33 o 
  -5   1  11       85.36       84.88      3.92 o 
  -4   1  11      270.17      290.74      5.54 o 
  -3   1  11       27.23       32.60      2.21 o 
  -2   1  11       27.61       32.79      1.54 o 
  -1   1  11       45.86       50.28      2.01 o 
   0   1  11       51.27       52.08      1.72 o 
   1   1  11      123.70      105.34      2.39 o 
   2   1  11       16.20       19.98      1.52 o 
   3   1  11        0.56        2.11      1.15 o 
   4   1  11      270.44      225.84      5.08 o 
   5   1  11        3.66        0.13      2.14 o 
   6   1  11        6.64        8.53      3.28 o 
  -7   2  11       19.10       19.87      4.30 o 
  -6   2  11        0.30        1.16      2.47 o 
  -5   2  11        3.89        3.24      1.84 o 
  -4   2  11       24.17       23.46      2.35 o 
  -3   2  11        1.08        2.22      1.17 o 
  -2   2  11        3.88        4.05      0.89 o 
  -1   2  11       61.78       67.53      1.78 o 
   0   2  11      250.77      239.40      4.35 o 
   1   2  11       19.02       19.65      1.25 o 
   2   2  11      120.00      113.86      2.77 o 
   3   2  11        0.93        6.81      1.40 o 
   4   2  11       99.22       74.71      3.48 o 
   5   2  11       37.12       36.30      3.51 o 
   6   2  11        8.49       10.33      3.40 o 
  -7   3  11        9.29        5.31      3.71 o 
  -6   3  11       69.65       73.12      4.93 o 
  -5   3  11        3.50        1.01      2.98 o 
  -4   3  11       18.18       18.37      2.19 o 
  -3   3  11      214.91      219.85      4.06 o 
  -2   3  11      363.58      371.35      4.06 o 
  -1   3  11      131.18      135.56      2.48 o 
   0   3  11      169.80      176.35      2.66 o 
   1   3  11       93.85       92.07      1.98 o 
   2   3  11       18.34       19.40      1.95 o 
   3   3  11       12.78       14.92      1.71 o 
   4   3  11       18.10       16.38      2.27 o 
   5   3  11       39.40       45.09      3.77 o 
   6   3  11       46.94       60.84      5.55 o 
  -7   4  11        0.03       -3.20      3.20 o 
  -6   4  11        1.23        1.25      2.66 o 
  -5   4  11       56.45       57.09      4.76 o 
  -4   4  11       13.97       13.79      1.90 o 
  -3   4  11        0.02        0.94      1.35 o 
  -2   4  11       30.59       26.83      1.82 o 
  -1   4  11        0.53       -0.40      0.84 o 
   0   4  11       94.97       93.60      2.19 o 
   1   4  11        3.50        1.27      0.84 o 
   2   4  11      799.21      736.30      6.33 o 
   3   4  11      135.27      117.99      3.54 o 
   4   4  11        7.10        5.81      2.28 o 
   5   4  11       18.96       15.38      4.66 o 
   6   4  11      106.35      122.57      8.56 o 
  -7   5  11      383.85      428.56     10.20 o 
  -6   5  11        2.97        6.15      2.95 o 
  -5   5  11      192.22      194.81      6.11 o 
  -4   5  11       10.54       11.86      1.96 o 
  -3   5  11     1751.19     1686.60     12.28 o 
  -2   5  11      465.41      452.58      4.95 o 
  -1   5  11        2.65        2.47      0.99 o 
   0   5  11        7.50        9.10      1.42 o 
   1   5  11        0.92       -0.90      0.90 o 
   2   5  11        3.18        3.05      1.29 o 
   3   5  11       97.88      101.77      3.85 o 
   4   5  11        2.60       -0.17      2.05 o 
   5   5  11        1.57        0.10      3.17 o 
   6   5  11        1.06        2.16      3.66 o 
  -6   6  11       11.99        9.07      3.11 o 
  -5   6  11       29.37       24.11      3.23 o 
  -4   6  11        2.96        1.74      1.70 o 
  -3   6  11      536.26      543.04      6.80 o 
  -2   6  11     1768.36     1756.26     12.29 o 
  -1   6  11        1.29        2.41      1.09 o 
   0   6  11      116.65      130.92      2.92 o 
   1   6  11        2.24        0.87      1.06 o 
   2   6  11      766.22      724.63      8.44 o 
   3   6  11      599.55      588.77      8.19 o 
   4   6  11        5.90        8.14      3.82 o 
   5   6  11      121.29      130.23      6.58 o 
   6   6  11       14.52       19.77      6.86 o 
  -6   7  11        0.96       -3.42      4.22 o 
  -5   7  11        2.11       -1.64      2.40 o 
  -4   7  11        0.01       -0.13      1.79 o 
  -3   7  11       29.50       29.89      2.36 o 
  -2   7  11       31.69       29.84      2.14 o 
  -1   7  11       51.21       51.59      2.31 o 
   0   7  11       17.30       11.30      1.61 o 
   1   7  11      142.43      128.69      3.46 o 
   2   7  11      181.98      181.19      7.62 o 
   3   7  11      269.64      266.34      7.80 o 
   4   7  11        6.32        4.19      2.57 o 
   5   7  11       24.52       23.65      3.52 o 
  -6   8  11        0.37        1.26      4.14 o 
  -5   8  11       57.75       44.80      6.49 o 
  -4   8  11        1.68       -0.01      2.60 o 
  -3   8  11       15.09       24.61      2.98 o 
  -2   8  11      593.84      596.73     10.90 o 
  -1   8  11        7.07        6.11      1.55 o 
   0   8  11       17.90       11.44      1.73 o 
   1   8  11        4.56       -1.70      1.70 o 
   2   8  11       80.79       64.18      3.71 o 
   3   8  11       45.92       40.12      3.69 o 
   4   8  11        2.52        2.76      2.32 o 
   5   8  11        4.65       -1.04      2.97 o 
  -5   9  11       13.87       18.23      3.93 o 
  -4   9  11       47.74       61.44      5.36 o 
  -3   9  11        4.51        4.03      2.43 o 
  -2   9  11        7.00        5.62      3.70 o 
  -1   9  11       39.76       38.43      3.04 o 
   0   9  11       16.55       10.73      2.05 o 
   1   9  11      223.85      203.28      6.91 o 
   2   9  11       14.55       12.38      4.87 o 
   3   9  11        6.51        4.59      2.74 o 
   4   9  11       33.07       35.90      3.88 o 
   5   9  11        6.88       14.65      4.59 o 
  -5  10  11        1.19       -0.58      3.40 o 
  -4  10  11       11.09        2.28      3.71 o 
  -3  10  11        0.38        2.94      2.84 o 
  -2  10  11        0.25       -1.42      2.24 o 
  -1  10  11      129.37      136.30      4.73 o 
   0  10  11        4.87        3.61      1.96 o 
   1  10  11        6.52        1.78      2.64 o 
   2  10  11       33.11       27.60      3.92 o 
   3  10  11       59.65       59.48      5.37 o 
   4  10  11        0.89       -1.38      3.16 o 
  -4  11  11        5.03        3.24      3.60 o 
  -3  11  11       48.33       60.45      5.25 o 
  -2  11  11        0.58       -1.25      2.43 o 
  -1  11  11       14.21       21.05      3.13 o 
   0  11  11       53.08       58.70      4.32 o 
   1  11  11        0.02        0.57      2.65 o 
   2  11  11        0.68        1.15      2.92 o 
   3  11  11       33.08       30.34      4.41 o 
  -3  12  11       33.93       35.08      4.75 o 
  -2  12  11       45.41       41.64      4.17 o 
  -1  12  11        2.65        0.25      3.02 o 
   0  12  11       14.81       15.99      3.64 o 
   1  12  11       74.77       79.69      6.49 o 
   2  12  11        3.30        3.60      3.43 o 
   3  12  11       10.28        9.16      3.83 o 
  -2  13  11        5.92        6.17      4.30 o 
  -1  13  11       12.00       16.50      3.99 o 
   0  13  11       11.82        3.34      3.60 o 
   1  13  11       12.88        8.48      4.79 o 
  -6   0  12       43.30       38.59      4.98 o 
  -4   0  12      201.48      195.75      6.66 o 
  -2   0  12      219.60      237.88      4.57 o 
   0   0  12       95.97      103.78      4.33 o 
   2   0  12      117.59      115.43      4.19 o 
   4   0  12      480.41      383.51     12.07 o 
   6   0  12       11.23       15.02      5.28 o 
  -7   1  12       35.17       29.94      4.56 o 
  -6   1  12       43.65       43.51      3.95 o 
  -5   1  12       10.39       13.80      2.38 o 
  -4   1  12       74.02       71.86      3.39 o 
  -3   1  12       55.98       59.16      2.42 o 
  -2   1  12        4.66        4.90      0.96 o 
  -1   1  12     1404.70     1502.38      8.58 o 
   0   1  12       50.42       53.16      1.82 o 
   1   1  12       96.58       95.69      2.34 o 
   2   1  12      416.48      390.60      4.28 o 
   3   1  12       73.23       64.32      3.51 o 
   4   1  12        0.27       -0.54      1.74 o 
   5   1  12       47.63       41.80      5.55 o 
   6   1  12        0.78       -0.19      3.07 o 
  -7   2  12        3.89       -1.35      3.20 o 
  -6   2  12       10.79       13.51      3.03 o 
  -5   2  12       27.11       26.44      2.73 o 
  -4   2  12        4.64        4.90      1.70 o 
  -3   2  12      115.96      134.00      3.13 o 
  -2   2  12       18.66       16.88      1.28 o 
  -1   2  12       97.82      106.65      2.25 o 
   0   2  12      164.22      189.10      3.64 o 
   1   2  12      441.89      427.25      4.34 o 
   2   2  12      165.34      159.35      4.12 o 
   3   2  12      109.24       92.46      3.45 o 
   4   2  12        0.26       -0.31      1.83 o 
   5   2  12       50.49       65.55      5.21 o 
   6   2  12        2.20       -0.04      3.22 o 
  -7   3  12       26.89       27.88      4.48 o 
  -6   3  12        2.89        0.45      2.33 o 
  -5   3  12       10.42       11.89      2.35 o 
  -4   3  12       35.29       33.66      2.65 o 
  -3   3  12      249.85      254.95      4.44 o 
  -2   3  12       74.70       77.46      2.46 o 
  -1   3  12      263.00      273.26      3.45 o 
   0   3  12        4.55        0.53      0.95 o 
   1   3  12        0.16        0.10      0.97 o 
   2   3  12      886.20      828.28      7.60 o 
   3   3  12      103.05       94.30      3.78 o 
   4   3  12       33.60       37.50      3.18 o 
   5   3  12       27.47       22.95      3.30 o 
   6   3  12       45.69       58.40      5.41 o 
  -7   4  12       21.72        9.60      3.91 o 
  -6   4  12        2.71       -0.88      2.72 o 
  -5   4  12        0.62        0.73      2.52 o 
  -4   4  12       48.91       46.85      2.76 o 
  -3   4  12      443.71      427.21      6.22 o 
  -2   4  12       24.06       26.79      1.67 o 
  -1   4  12       63.80       70.89      2.11 o 
   0   4  12       53.76       59.68      2.31 o 
   1   4  12      494.75      490.62      5.69 o 
   2   4  12     1321.30     1227.63     10.96 o 
   3   4  12        1.16        1.77      1.59 o 
   4   4  12       59.41       59.35      3.92 o 
   5   4  12        1.53        4.08      2.41 o 
   6   4  12       36.02       47.78      8.72 o 
  -6   5  12        1.26        0.39      3.24 o 
  -5   5  12        0.18        3.65      2.50 o 
  -4   5  12       36.67       38.94      2.68 o 
  -3   5  12        9.93       13.07      1.84 o 
  -2   5  12      613.02      593.46      8.77 o 
  -1   5  12       32.72       33.55      1.84 o 
   0   5  12       75.07       73.97      2.28 o 
   1   5  12       15.41       12.01      1.53 o 
   2   5  12      334.04      327.24      5.72 o 
   3   5  12        0.17       -0.78      1.60 o 
   4   5  12       20.52       25.64      2.72 o 
   5   5  12      102.13      111.42      5.42 o 
   6   5  12       42.24       43.15     11.58 o 
  -6   6  12       16.95       14.12      3.91 o 
  -5   6  12       15.17       17.46      3.08 o 
  -4   6  12        0.02        1.87      1.71 o 
  -3   6  12      481.60      470.69      6.64 o 
  -2   6  12      272.36      264.48      4.66 o 
  -1   6  12       83.22       82.82      2.60 o 
   0   6  12       69.25       65.51      2.47 o 
   1   6  12      314.79      284.05      4.66 o 
   2   6  12      102.08      105.20      3.74 o 
   3   6  12       88.99       91.70      3.90 o 
   4   6  12       34.07       42.54      4.47 o 
   5   6  12        2.42        4.57      4.11 o 
  -6   7  12        0.07       -3.49      4.14 o 
  -5   7  12       26.32       20.64      3.29 o 
  -4   7  12        0.18       -0.64      1.67 o 
  -3   7  12       29.30       30.05      2.40 o 
  -2   7  12       89.59       91.61      3.25 o 
  -1   7  12       77.65       65.80      2.86 o 
   0   7  12       15.41       13.09      1.55 o 
   1   7  12       34.14       37.29      2.68 o 
   2   7  12       15.09       16.81      3.13 o 
   3   7  12        0.02       -0.64      2.12 o 
   4   7  12        5.31        2.30      2.58 o 
   5   7  12       13.74       15.88      3.28 o 
  -6   8  12        0.08       -1.63      4.50 o 
  -5   8  12        0.84       -0.47      4.05 o 
  -4   8  12        9.40       10.41      3.09 o 
  -3   8  12        0.01       -2.53      2.73 o 
  -2   8  12       64.42       64.69      3.42 o 
  -1   8  12      127.25      128.50      3.68 o 
   0   8  12       26.37       23.33      2.34 o 
   1   8  12       11.78        7.09      2.11 o 
   2   8  12      104.63      104.06      4.69 o 
   3   8  12        0.30        3.38      2.26 o 
   4   8  12       22.60       28.73      3.58 o 
   5   8  12       17.66       21.78      3.34 o 
  -5   9  12        3.35        5.36      4.25 o 
  -4   9  12       22.35       28.42      4.00 o 
  -3   9  12        5.62        6.00      2.54 o 
  -2   9  12        5.76        4.52      2.38 o 
  -1   9  12       10.39        7.25      1.97 o 
   0   9  12       12.12        5.77      2.22 o 
   1   9  12       77.51       78.05      5.53 o 
   2   9  12       67.07       51.41      4.57 o 
   3   9  12       42.49       43.53      3.89 o 
   4   9  12        0.30       -2.37      2.37 o 
  -5  10  12       24.13       24.79      5.22 o 
  -4  10  12       31.24       34.81      4.54 o 
  -3  10  12        4.24        7.04      3.16 o 
  -2  10  12       90.52       95.87      5.17 o 
  -1  10  12       12.26       12.69      3.11 o 
   0  10  12      125.51      135.67      5.54 o 
   1  10  12       38.08       35.24      3.95 o 
   2  10  12        4.75        9.23      3.29 o 
   3  10  12        4.71        6.21      3.17 o 
   4  10  12      230.33      227.99      8.97 o 
  -4  11  12        1.16        5.04      3.47 o 
  -3  11  12        3.18       -0.40      3.83 o 
  -2  11  12       17.08       17.73      3.76 o 
  -1  11  12       13.37       11.33      3.35 o 
   0  11  12       13.68       12.62      3.28 o 
   1  11  12        5.14        5.82      3.10 o 
   2  11  12       16.72       17.80      3.98 o 
   3  11  12       41.96       45.06      5.20 o 
  -3  12  12        4.65        4.09      4.13 o 
  -2  12  12        0.00        1.53      3.20 o 
  -1  12  12        5.13        1.48      3.23 o 
   0  12  12       30.17       29.60      4.16 o 
   1  12  12        1.18        1.74      3.14 o 
   2  12  12       11.77       16.79      4.00 o 
  -2  13  12       22.03       25.11      5.78 o 
  -1  13  12       11.08       10.62      3.79 o 
   0  13  12       14.78       12.35      6.38 o 
   1  13  12        9.86       12.18      3.82 o 
  -7   0  13       14.69       21.12      6.03 o 
  -5   0  13        0.05       -1.46      2.94 o 
  -3   0  13      161.62      152.01      5.54 o 
  -1   0  13      531.72      580.24      7.20 o 
   1   0  13        2.17       -0.64      1.61 o 
   3   0  13      641.25      494.69      9.70 o 
   5   0  13        0.03        3.65      4.19 o 
  -7   1  13       30.88       28.97      4.71 o 
  -6   1  13       33.01       31.69      3.62 o 
  -5   1  13       28.31       30.46      2.93 o 
  -4   1  13       44.03       48.24      3.28 o 
  -3   1  13       33.00       41.76      2.28 o 
  -2   1  13        4.49        5.35      0.99 o 
  -1   1  13      160.20      171.02      2.60 o 
   0   1  13      105.31      118.47      2.48 o 
   1   1  13        9.54        9.69      1.17 o 
   2   1  13        9.13        7.47      1.29 o 
   3   1  13       53.62       48.19      3.48 o 
   4   1  13        4.66        6.24      2.64 o 
   5   1  13        0.52        2.39      2.91 o 
   6   1  13       79.95       70.87      5.81 o 
  -7   2  13        4.57        4.25      3.85 o 
  -6   2  13        2.45       -1.53      2.50 o 
  -5   2  13        0.45       -0.51      2.61 o 
  -4   2  13        2.38        0.27      1.77 o 
  -3   2  13       15.81       18.85      1.80 o 
  -2   2  13        0.68        4.66      1.03 o 
  -1   2  13       26.53       27.64      1.59 o 
   0   2  13        1.86        2.02      1.00 o 
   1   2  13       19.25       13.99      1.30 o 
   2   2  13      419.90      401.32      5.24 o 
   3   2  13       15.39       10.64      1.79 o 
   4   2  13        4.96       -1.38      2.34 o 
   5   2  13        1.62       -2.80      3.00 o 
   6   2  13      197.38      264.55     11.96 o 
  -7   3  13       12.13       11.26      4.05 o 
  -6   3  13       19.15       19.55      3.39 o 
  -5   3  13       59.35       62.19      5.77 o 
  -4   3  13      307.92      324.10      6.14 o 
  -3   3  13      340.48      323.42      5.07 o 
  -2   3  13      110.22      112.49      2.50 o 
  -1   3  13       14.70       17.72      1.34 o 
   0   3  13      604.79      610.01      7.31 o 
   1   3  13       87.69       79.13      2.57 o 
   2   3  13       59.01       60.74      3.11 o 
   3   3  13      160.75      140.51      4.64 o 
   4   3  13        1.09       -0.59      2.49 o 
   5   3  13        0.00        2.83      2.86 o 
   6   3  13       45.10       45.89      5.34 o 
  -7   4  13        0.37       -0.64      3.06 o 
  -6   4  13        0.00       -2.50      2.50 o 
  -5   4  13        4.06        3.83      2.22 o 
  -4   4  13      163.61      172.94      6.12 o 
  -3   4  13     1007.82      988.22      9.06 o 
  -2   4  13       59.53       59.47      2.89 o 
  -1   4  13       74.76       72.78      2.38 o 
   0   4  13      269.47      291.26      4.45 o 
   1   4  13       37.42       29.04      1.99 o 
   2   4  13       92.69       91.68      3.45 o 
   3   4  13       65.80       70.48      4.39 o 
   4   4  13       10.76       14.82      2.37 o 
   5   4  13       31.54       43.82      4.69 o 
   6   4  13        7.62       12.89      3.86 o 
  -6   5  13       97.29       94.09      5.62 o 
  -5   5  13        0.28       -0.33      2.38 o 
  -4   5  13        2.44        0.34      1.79 o 
  -3   5  13      546.49      558.40      6.88 o 
  -2   5  13       90.92       96.33      3.08 o 
  -1   5  13       40.25       36.38      1.99 o 
   0   5  13      140.91      131.36      3.76 o 
   1   5  13      179.28      153.71      3.57 o 
   2   5  13       36.54       34.17      2.61 o 
   3   5  13       13.80       13.33      2.14 o 
   4   5  13        1.22        1.26      1.98 o 
   5   5  13       28.84       39.53      4.55 o 
  -6   6  13        0.17       -3.03      3.03 o 
  -5   6  13       11.08       12.67      2.97 o 
  -4   6  13       98.02       95.58      3.80 o 
  -3   6  13       38.72       44.06      2.76 o 
  -2   6  13       37.26       42.97      2.76 o 
  -1   6  13       19.74       17.99      1.61 o 
   0   6  13        0.46       -0.66      1.23 o 
   1   6  13       27.82       45.24      2.49 o 
   2   6  13       40.38       39.39      2.79 o 
   3   6  13       73.53       70.24      3.81 o 
   4   6  13       15.14        9.43      2.71 o 
   5   6  13       69.71       80.90      9.21 o 
  -6   7  13        1.41       -1.92      3.23 o 
  -5   7  13       98.36       96.62      5.28 o 
  -4   7  13       31.73       36.10      2.84 o 
  -3   7  13       20.16       17.57      2.16 o 
  -2   7  13        5.25        3.16      1.71 o 
  -1   7  13        6.55        4.67      1.66 o 
   0   7  13       37.16       26.90      2.35 o 
   1   7  13      364.16      308.84      5.81 o 
   2   7  13        5.21        2.94      2.02 o 
   3   7  13        4.45        2.77      2.26 o 
   4   7  13      143.89      146.01      6.00 o 
   5   7  13        1.25       -3.37      3.37 o 
  -5   8  13       28.95       34.89      5.34 o 
  -4   8  13        0.89        2.25      3.63 o 
  -3   8  13       91.97       81.96      4.60 o 
  -2   8  13      147.31      142.32      4.50 o 
  -1   8  13        0.29       -1.45      1.45 o 
   0   8  13       64.07       58.41      3.30 o 
   1   8  13        0.04        0.80      1.68 o 
   2   8  13      102.09      104.83      5.20 o 
   3   8  13       16.27       10.29      2.74 o 
   4   8  13        1.27        0.31      2.58 o 
   5   8  13       11.85        8.64      3.24 o 
  -5   9  13       26.78       17.55      4.80 o 
  -4   9  13        2.55       -4.45      4.45 o 
  -3   9  13        0.00        0.13      2.39 o 
  -2   9  13       24.68       22.21      3.49 o 
  -1   9  13       15.78       16.12      2.66 o 
   0   9  13        0.02       -1.43      1.91 o 
   1   9  13       17.39       10.05      2.93 o 
   2   9  13        3.25        2.04      2.30 o 
   3   9  13        3.21        2.70      2.56 o 
   4   9  13       35.97       41.66      4.20 o 
  -5  10  13       22.46       12.38      4.76 o 
  -4  10  13        0.17        2.95      3.31 o 
  -3  10  13       26.62       22.16      3.96 o 
  -2  10  13        9.54        5.98      3.13 o 
  -1  10  13      203.58      209.16      9.89 o 
   0  10  13       32.64       31.10      3.35 o 
   1  10  13       16.92       18.18      3.52 o 
   2  10  13        9.01       10.41      3.38 o 
   3  10  13       89.75      118.61      6.99 o 
   4  10  13        0.00       -3.05      3.05 o 
  -4  11  13        0.85        2.83      4.13 o 
  -3  11  13        1.98        5.10      4.13 o 
  -2  11  13      123.75      137.48      7.02 o 
  -1  11  13       17.74       21.31      4.17 o 
   0  11  13        2.01        6.05      3.11 o 
   1  11  13        2.88        2.85      4.17 o 
   2  11  13        2.14        3.17      3.13 o 
   3  11  13       68.31       77.81      6.40 o 
  -3  12  13        6.28        0.48      3.98 o 
  -2  12  13       11.85        7.07      3.57 o 
  -1  12  13       14.40       19.32      4.08 o 
   0  12  13        0.80        0.05      2.91 o 
   1  12  13        1.25        5.27      3.30 o 
   2  12  13        0.08        1.47      3.34 o 
  -1  13  13        2.75        5.63      4.05 o 
   0  13  13        0.16       -1.89      3.87 o 
   1  13  13       15.50       34.85      7.30 o 
  -6   0  14        1.34        1.24      3.38 o 
  -4   0  14        5.12        7.15      2.72 o 
  -2   0  14      949.52      981.32     10.23 o 
   0   0  14        6.72        6.56      1.99 o 
   2   0  14      484.61      443.19      9.17 o 
   4   0  14      224.46      191.10     14.53 o 
   6   0  14        7.41        1.93      5.07 o 
  -7   1  14       37.73       24.62      4.56 o 
  -6   1  14       41.43       46.04      5.14 o 
  -5   1  14       85.17       93.90      4.35 o 
  -4   1  14       10.38       11.03      2.14 o 
  -3   1  14        0.00        3.30      1.57 o 
  -2   1  14      401.99      416.74      4.55 o 
  -1   1  14      129.95      148.71      2.46 o 
   0   1  14       21.07       25.39      1.52 o 
   1   1  14       98.24       80.73      4.31 o 
   2   1  14      241.93      217.82      4.68 o 
   3   1  14       33.03       32.28      2.80 o 
   4   1  14        6.11        2.26      2.42 o 
   5   1  14        1.74       -0.56      2.89 o 
   6   1  14       42.06       41.42      5.02 o 
  -7   2  14        5.62        6.83      6.64 o 
  -6   2  14        1.52        1.42      2.75 o 
  -5   2  14        4.06        3.00      2.14 o 
  -4   2  14       23.51       23.23      2.52 o 
  -3   2  14      125.45      120.03      4.06 o 
  -2   2  14        5.88        3.98      1.14 o 
  -1   2  14       35.25       39.94      2.02 o 
   0   2  14        0.16        0.97      1.00 o 
   1   2  14       35.97       32.27      2.02 o 
   2   2  14      765.80      739.73     10.77 o 
   3   2  14       62.09       64.75      3.70 o 
   4   2  14       16.60       10.10      2.89 o 
   5   2  14       10.64       14.23      3.55 o 
   6   2  14      124.44      142.03     10.17 o 
  -7   3  14        0.88        2.48      3.55 o 
  -6   3  14       39.89       41.45      4.40 o 
  -5   3  14      161.94      162.96      5.27 o 
  -4   3  14        9.14        7.68      1.92 o 
  -3   3  14      363.06      367.38      5.42 o 
  -2   3  14      152.09      144.81      2.97 o 
  -1   3  14      158.05      150.49      3.28 o 
   0   3  14       64.59       71.53      2.53 o 
   1   3  14      186.03      189.72      3.75 o 
   2   3  14     1054.53      981.80      8.83 o 
   3   3  14        5.25        4.80      2.02 o 
   4   3  14        7.82       13.04      2.99 o 
   5   3  14        3.61        2.09      2.97 o 
   6   3  14        8.88        5.34      3.63 o 
  -6   4  14        0.05       -2.56      2.56 o 
  -5   4  14       31.77       35.37      3.72 o 
  -4   4  14      125.04      117.23      4.32 o 
  -3   4  14       79.80       75.12      3.10 o 
  -2   4  14       95.31      102.13      3.49 o 
  -1   4  14        7.59        9.54      1.66 o 
   0   4  14      112.06      123.90      3.37 o 
   1   4  14      248.46      257.05      4.70 o 
   2   4  14        5.21        4.82      1.96 o 
   3   4  14        0.00       -1.17      1.77 o 
   4   4  14      130.99      155.85      5.82 o 
   5   4  14       73.11       78.63      5.92 o 
  -6   5  14        0.88        4.37      2.93 o 
  -5   5  14        0.70       -2.05      2.31 o 
  -4   5  14      133.92      132.51      4.62 o 
  -3   5  14        6.19        6.07      1.66 o 
  -2   5  14       71.21       81.61      2.96 o 
  -1   5  14        0.70       -0.64      1.24 o 
   0   5  14        7.41        6.84      1.52 o 
   1   5  14       10.28        9.65      1.58 o 
   2   5  14       32.75       36.09      2.69 o 
   3   5  14        0.04       -0.78      1.69 o 
   4   5  14       30.86       37.23      4.37 o 
   5   5  14        4.55        2.89      3.07 o 
  -6   6  14        1.20       -0.63      2.94 o 
  -5   6  14        0.03       -0.40      2.45 o 
  -4   6  14       64.40       56.48      3.36 o 
  -3   6  14       14.59       13.52      2.00 o 
  -2   6  14        5.60        6.00      1.56 o 
  -1   6  14        0.41       -0.57      1.33 o 
   0   6  14       63.10       55.19      3.53 o 
   1   6  14      176.57      165.46      5.17 o 
   2   6  14      157.39      159.16      4.56 o 
   3   6  14        6.18        2.89      2.26 o 
   4   6  14        0.81        0.30      2.77 o 
   5   6  14        3.89        9.03      4.07 o 
  -6   7  14       27.55       31.05      4.67 o 
  -5   7  14       10.91        5.59      2.86 o 
  -4   7  14        1.51       -1.07      1.77 o 
  -3   7  14       59.46       59.48      3.24 o 
  -2   7  14       10.39        8.76      1.99 o 
  -1   7  14       15.92       13.96      2.01 o 
   0   7  14      147.79      133.04      5.02 o 
   1   7  14      170.05      170.93      5.24 o 
   2   7  14       15.72       11.54      2.42 o 
   3   7  14        0.08        1.45      2.21 o 
   4   7  14       10.90        9.85      2.87 o 
   5   7  14       45.61       46.91      8.94 o 
  -5   8  14       16.81       23.13      4.78 o 
  -4   8  14      136.14      143.98      6.62 o 
  -3   8  14      238.82      234.83      7.88 o 
  -2   8  14       11.05        9.08      2.32 o 
  -1   8  14       16.47       18.66      2.31 o 
   0   8  14        4.84        4.29      1.89 o 
   1   8  14      935.51      896.54     11.75 o 
   2   8  14      136.65      119.67      5.16 o 
   3   8  14       38.93       40.41      3.72 o 
   4   8  14      185.82      207.33      7.25 o 
  -5   9  14        5.16       13.47      4.38 o 
  -4   9  14        0.88       -1.35      3.59 o 
  -3   9  14        0.11        1.67      2.89 o 
  -2   9  14        1.24        5.05      2.82 o 
  -1   9  14        1.20       -2.02      2.37 o 
   0   9  14        0.11       -0.31      2.03 o 
   1   9  14      130.53      148.95      6.49 o 
   2   9  14       49.91       64.01      5.95 o 
   3   9  14        1.67        2.29      3.06 o 
   4   9  14        5.00        0.78      2.73 o 
  -4  10  14       29.72       25.67      4.99 o 
  -3  10  14        1.08        4.67      3.31 o 
  -2  10  14        0.93        1.37      2.84 o 
  -1  10  14        0.23        2.95      2.83 o 
   0  10  14        0.48        0.97      2.75 o 
   1  10  14        2.31       -0.43      2.61 o 
   2  10  14        1.31        5.35      3.15 o 
   3  10  14       13.87       13.23      3.68 o 
  -4  11  14        3.53        5.72      4.39 o 
  -3  11  14       22.24       26.13      5.21 o 
  -2  11  14       34.15       47.76      4.96 o 
  -1  11  14       54.72       62.47      5.43 o 
   0  11  14        7.66       15.60      3.50 o 
   1  11  14        3.01       -0.90      3.18 o 
   2  11  14       31.08       29.69      4.44 o 
   3  11  14       46.21       62.00      8.98 o 
  -3  12  14       13.09        9.86      4.92 o 
  -2  12  14       13.61        7.75      3.74 o 
  -1  12  14        8.90       16.98      3.79 o 
   0  12  14        0.14       -2.02      4.73 o 
   1  12  14       39.03       38.09      4.96 o 
   2  12  14        4.17        6.61      3.64 o 
   0  13  14        0.58        1.77      6.09 o 
  -7   0  15       32.62       32.91      6.94 o 
  -5   0  15        0.73       -2.84      2.84 o 
  -3   0  15        1.72        0.96      2.22 o 
  -1   0  15       47.33       63.63      5.32 o 
   1   0  15        0.50        1.82      1.92 o 
   3   0  15        0.73        4.52      3.33 o 
   5   0  15       26.19       33.76      6.31 o 
  -7   1  15       61.91       46.33      5.31 o 
  -6   1  15       34.88       40.36      3.77 o 
  -5   1  15        4.26        6.54      2.64 o 
  -4   1  15       26.68       27.20      2.63 o 
  -3   1  15       23.59       21.47      2.14 o 
  -2   1  15       23.63       23.52      1.60 o 
  -1   1  15       63.28       65.59      2.33 o 
   0   1  15       16.38       15.14      1.82 o 
   1   1  15        9.55        9.20      1.70 o 
   2   1  15       14.97       11.93      1.88 o 
   3   1  15       76.66       67.89      3.93 o 
   4   1  15       28.68       29.81      3.72 o 
   5   1  15       34.30       45.70      6.80 o 
   6   1  15      329.52      406.51     15.02 o 
  -7   2  15        0.25       -3.85      3.85 o 
  -6   2  15        1.50        3.74      2.77 o 
  -5   2  15        4.98        5.51      2.33 o 
  -4   2  15       83.82       95.90      4.07 o 
  -3   2  15      112.17      109.03      3.31 o 
  -2   2  15       56.71       57.96      3.16 o 
  -1   2  15       18.44       24.42      1.79 o 
   0   2  15      143.07      136.89      3.07 o 
   1   2  15      592.83      569.67      6.76 o 
   2   2  15       59.35       57.79      3.06 o 
   3   2  15      247.65      227.12      6.01 o 
   4   2  15        1.12        2.32      2.61 o 
   5   2  15       36.70       42.40      4.76 o 
   6   2  15        3.82       -2.26      3.43 o 
  -6   3  15       38.85       38.22      4.35 o 
  -5   3  15       28.80       30.51      3.12 o 
  -4   3  15      182.25      182.74      5.06 o 
  -3   3  15      412.71      426.59      5.91 o 
  -2   3  15        0.37        1.31      1.48 o 
  -1   3  15      169.96      169.95      3.60 o 
   0   3  15        0.48        2.63      1.40 o 
   1   3  15      248.69      224.84      5.25 o 
   2   3  15       22.15       22.71      2.61 o 
   3   3  15      199.19      170.35      5.52 o 
   4   3  15       21.80       26.35      3.64 o 
   5   3  15       63.47       72.36      6.15 o 
  -6   4  15       30.06       35.56      4.06 o 
  -5   4  15       10.37        9.48      2.29 o 
  -4   4  15      101.10       98.47      4.25 o 
  -3   4  15      388.19      402.44      5.97 o 
  -2   4  15       17.17       17.17      2.04 o 
  -1   4  15      172.73      161.42      3.71 o 
   0   4  15       36.44       37.10      2.25 o 
   1   4  15       13.31       17.31      1.85 o 
   2   4  15       67.81       62.50      3.83 o 
   3   4  15       16.12       14.25      2.59 o 
   4   4  15        0.06       -1.00      2.61 o 
   5   4  15       42.65       58.08      5.39 o 
  -6   5  15       17.26       14.94      3.14 o 
  -5   5  15        4.01        3.54      2.75 o 
  -4   5  15      356.40      347.38      7.24 o 
  -3   5  15       14.37       18.63      2.07 o 
  -2   5  15        0.00       -0.71      1.49 o 
  -1   5  15       15.30       17.46      1.85 o 
   0   5  15       54.48       51.55      2.62 o 
   1   5  15       73.36       67.44      2.90 o 
   2   5  15        3.92        3.70      1.73 o 
   3   5  15       23.10       19.95      2.79 o 
   4   5  15       10.68        6.40      2.69 o 
   5   5  15        0.14       -1.71      3.05 o 
  -6   6  15        2.73        5.53      3.12 o 
  -5   6  15        0.68        1.35      2.56 o 
  -4   6  15       82.57       89.64      4.28 o 
  -3   6  15      438.02      421.25      7.13 o 
  -2   6  15        0.17       -0.39      1.90 o 
  -1   6  15        7.02        4.81      1.57 o 
   0   6  15       51.11       43.93      2.84 o 
   1   6  15        0.37       -0.25      1.32 o 
   2   6  15       80.70       88.91      4.02 o 
   3   6  15       10.06       11.35      3.04 o 
   4   6  15        3.94        3.99      3.06 o 
   5   6  15       26.62       26.70      5.15 o 
  -6   7  15        6.05        5.15      3.53 o 
  -5   7  15       37.18       44.44      4.04 o 
  -4   7  15      260.73      240.73      6.13 o 
  -3   7  15      557.17      526.01      8.14 o 
  -2   7  15        7.82        9.67      2.09 o 
  -1   7  15      129.13      120.55      4.08 o 
   0   7  15       72.99       50.26      2.86 o 
   1   7  15       58.33       58.78      4.23 o 
   2   7  15       14.03       12.56      2.53 o 
   3   7  15        5.94        5.59      2.52 o 
   4   7  15        1.64        2.48      3.04 o 
   5   7  15        0.13       -3.83      3.83 o 
  -5   8  15       24.58       31.10      6.49 o 
  -4   8  15      121.85      125.82      6.61 o 
  -3   8  15      129.84      105.80      5.93 o 
  -2   8  15       14.38       14.73      2.65 o 
  -1   8  15       82.86       84.88      4.90 o 
   0   8  15       58.48       56.55      3.42 o 
   1   8  15      232.15      240.84      6.52 o 
   2   8  15      539.83      545.89     10.45 o 
   3   8  15        0.00        2.90      2.57 o 
   4   8  15        0.09       -2.18      3.54 o 
  -5   9  15        0.89        7.59      9.52 o 
  -4   9  15       19.41       26.38      4.86 o 
  -3   9  15       28.69       31.46      4.04 o 
  -2   9  15       45.95       53.87      4.85 o 
  -1   9  15       37.26       45.26      4.37 o 
   0   9  15        1.50       -0.75      2.04 o 
   1   9  15       54.49       48.76      4.54 o 
   2   9  15       43.31       42.29      3.79 o 
   3   9  15       33.98       31.31      3.44 o 
   4   9  15       39.94       40.89      4.92 o 
  -4  10  15        0.38        2.46      4.02 o 
  -3  10  15       53.60       58.45      5.27 o 
  -2  10  15        5.04        2.76      3.37 o 
  -1  10  15       13.75       16.89      3.58 o 
   0  10  15       50.97       46.05      4.57 o 
   1  10  15        5.56        4.47      2.90 o 
   2  10  15       80.28       93.96      6.43 o 
   3  10  15        0.03       -1.68      3.22 o 
  -3  11  15       21.27       15.72      4.65 o 
  -2  11  15        0.03       -0.53      3.15 o 
  -1  11  15        6.39        7.17      3.37 o 
   0  11  15        2.98        4.12      2.98 o 
   1  11  15        2.63        1.42      3.01 o 
   2  11  15       29.87       38.13      7.26 o 
  -2  12  15       26.41       26.99      4.43 o 
  -1  12  15      101.19      102.86      6.94 o 
   0  12  15        7.18       10.00      3.73 o 
   1  12  15       87.06      103.22      7.05 o 
  -6   0  16        2.51        2.03      3.50 o 
  -4   0  16       16.59       19.57      4.94 o 
  -2   0  16      359.91      376.03      6.45 o 
   0   0  16      255.22      242.35      6.99 o 
   2   0  16      124.41      123.42      5.64 o 
   4   0  16       61.25       77.64      7.62 o 
  -6   1  16        9.42        9.43      2.93 o 
  -5   1  16      122.27      129.78      6.19 o 
  -4   1  16       39.73       39.88      3.01 o 
  -3   1  16        3.32        1.41      1.57 o 
  -2   1  16      115.89      119.60      3.94 o 
  -1   1  16       31.57       32.05      2.32 o 
   0   1  16       73.11       72.97      3.15 o 
   1   1  16      707.08      669.16      8.16 o 
   2   1  16        4.20        4.54      1.65 o 
   3   1  16       85.01       75.49      4.15 o 
   4   1  16        5.42        7.68      2.90 o 
   5   1  16       13.68       19.18      4.00 o 
  -6   2  16        1.43        1.94      2.82 o 
  -5   2  16       13.44       14.79      2.73 o 
  -4   2  16       44.38       48.40      3.95 o 
  -3   2  16       85.37       91.44      3.60 o 
  -2   2  16      571.33      596.42      7.34 o 
  -1   2  16        0.40        0.27      1.11 o 
   0   2  16       99.35       93.03      4.33 o 
   1   2  16     1221.81     1153.98      9.51 o 
   2   2  16        7.49        5.22      1.74 o 
   3   2  16        0.84       -0.58      1.81 o 
   4   2  16      185.97      166.65      7.01 o 
   5   2  16       32.63       47.21      5.09 o 
  -6   3  16       33.45       30.57      3.84 o 
  -5   3  16       77.65       80.45      6.45 o 
  -4   3  16      215.37      214.82      5.48 o 
  -3   3  16       34.91       32.14      2.56 o 
  -2   3  16        0.85       -0.44      1.43 o 
  -1   3  16       13.11       12.53      1.64 o 
   0   3  16        0.02       -0.69      1.36 o 
   1   3  16      531.98      501.82      7.15 o 
   2   3  16       22.21       22.51      2.63 o 
   3   3  16       42.13       44.20      3.62 o 
   4   3  16        8.97        9.08      3.23 o 
   5   3  16       18.57       25.55      4.31 o 
  -6   4  16        2.86        2.08      3.00 o 
  -5   4  16        0.01       -2.15      2.15 o 
  -4   4  16        5.77        2.49      2.02 o 
  -3   4  16       10.96        8.83      2.07 o 
  -2   4  16        0.95        1.67      1.54 o 
  -1   4  16        5.85        8.33      1.54 o 
   0   4  16      253.31      228.90      4.40 o 
   1   4  16        4.26        5.37      1.72 o 
   2   4  16       35.36       34.78      3.15 o 
   3   4  16        0.39        2.08      2.14 o 
   4   4  16        7.01        6.47      3.04 o 
   5   4  16        1.98        4.19      3.40 o 
  -6   5  16       55.47       58.53      4.83 o 
  -5   5  16        0.20        1.82      2.71 o 
  -4   5  16        5.04        7.40      2.53 o 
  -3   5  16      224.07      224.66      5.45 o 
  -2   5  16      123.05      118.17      3.77 o 
  -1   5  16        6.74        3.61      1.44 o 
   0   5  16       96.87       78.15      3.42 o 
   1   5  16        7.42        6.52      1.75 o 
   2   5  16       14.81       12.32      2.43 o 
   3   5  16       22.49       23.59      3.09 o 
   4   5  16        0.22       -0.21      2.49 o 
   5   5  16        4.63        5.82      5.17 o 
  -6   6  16        5.54        1.43      3.50 o 
  -5   6  16        0.54       -2.78      2.78 o 
  -4   6  16        1.71       -1.18      2.23 o 
  -3   6  16        6.40        1.64      1.89 o 
  -2   6  16       35.49       41.29      3.72 o 
  -1   6  16        9.27        8.71      1.63 o 
   0   6  16       38.11       36.84      2.50 o 
   1   6  16       55.92       53.88      3.16 o 
   2   6  16       44.70       44.16      4.11 o 
   3   6  16        8.41       10.19      3.13 o 
   4   6  16      204.67      234.41     12.02 o 
   5   6  16        0.24       -0.35      3.68 o 
  -5   7  16       30.18       36.94      4.59 o 
  -4   7  16      109.00      103.50      5.28 o 
  -3   7  16      125.03      114.67      4.61 o 
  -2   7  16       74.48       68.33      4.16 o 
  -1   7  16        0.64       -0.26      1.62 o 
   0   7  16       37.17       37.37      2.85 o 
   1   7  16       14.17        8.84      2.47 o 
   2   7  16       16.51        9.00      3.00 o 
   3   7  16       58.67       55.79      4.96 o 
   4   7  16        5.95        3.69      3.25 o 
  -5   8  16        6.24        5.59      5.21 o 
  -4   8  16      107.02       81.85      6.68 o 
  -3   8  16       47.02       40.79      3.81 o 
  -2   8  16        4.09        4.63      2.26 o 
  -1   8  16        0.53        3.71      2.20 o 
   0   8  16       75.47       83.72      3.79 o 
   1   8  16        3.34        7.65      2.42 o 
   2   8  16       11.98        8.03      2.64 o 
   3   8  16       49.84       46.33      4.79 o 
   4   8  16        0.15        1.98      3.23 o 
  -4   9  16        0.32        4.34      5.09 o 
  -3   9  16      138.14      142.58      7.02 o 
  -2   9  16       42.93       43.77      5.16 o 
  -1   9  16       38.92       43.88      4.49 o 
   0   9  16       86.13       67.68      5.83 o 
   1   9  16       10.86       13.43      3.88 o 
   2   9  16       15.34       18.90      2.85 o 
   3   9  16      146.59      176.17      9.54 o 
  -4  10  16        0.64        0.36      3.85 o 
  -3  10  16        9.77        4.82      3.58 o 
  -2  10  16        5.10        3.54      3.66 o 
  -1  10  16       29.58       28.78      4.20 o 
   0  10  16       15.16        7.27      2.97 o 
   1  10  16       60.10       46.88      4.75 o 
   2  10  16        8.22        5.49      3.23 o 
   3  10  16        8.52        7.07      4.45 o 
  -3  11  16        2.49        2.20      3.52 o 
  -2  11  16       21.35       19.01      5.12 o 
  -1  11  16       55.67       53.44      5.27 o 
   0  11  16       50.28       60.15      5.46 o 
   1  11  16       28.17       28.67      4.41 o 
   2  11  16       38.06       44.19      5.17 o 
  -2  12  16       29.92       23.06      4.51 o 
  -1  12  16        0.98        0.13      3.82 o 
   0  12  16       11.83        8.29      4.22 o 
   1  12  16        0.03       -1.64      3.23 o 
  -5   0  17        3.62        6.34      3.69 o 
  -3   0  17       17.51       14.80      2.99 o 
  -1   0  17       27.94       29.00      3.24 o 
   1   0  17     1424.27     1433.73     18.15 o 
   3   0  17       45.40       38.75      5.41 o 
   5   0  17       91.79      107.17      9.78 o 
  -6   1  17        1.36        2.90      2.62 o 
  -5   1  17       51.82       62.99      4.02 o 
  -4   1  17      149.75      151.27      4.83 o 
  -3   1  17        0.15       -0.04      1.90 o 
  -2   1  17        1.51        1.18      1.46 o 
  -1   1  17        1.99        2.39      1.57 o 
   0   1  17       65.46       68.87      3.26 o 
   1   1  17      198.17      181.45      4.64 o 
   2   1  17        9.21        6.70      1.85 o 
   3   1  17        0.95        1.73      2.29 o 
   4   1  17        7.14       11.57      3.15 o 
   5   1  17       17.31       19.11      4.07 o 
  -6   2  17        5.56        6.55      3.02 o 
  -5   2  17        1.32        4.20      2.31 o 
  -4   2  17       39.29       36.19      3.04 o 
  -3   2  17       70.95       75.20      5.20 o 
  -2   2  17       12.39       12.32      2.21 o 
  -1   2  17      119.61      136.16      4.00 o 
   0   2  17       21.37       22.26      2.33 o 
   1   2  17        0.59        1.70      1.36 o 
   2   2  17      631.15      577.27     10.42 o 
   3   2  17       98.64       95.67      5.08 o 
   4   2  17        4.46        4.55      2.83 o 
   5   2  17      130.48      160.52     11.08 o 
  -6   3  17        4.21        3.55      2.94 o 
  -5   3  17       26.52       32.80      3.27 o 
  -4   3  17      597.37      608.71      9.85 o 
  -3   3  17        0.39       -1.62      1.62 o 
  -2   3  17        0.03       -1.80      1.80 o 
  -1   3  17        1.35        0.46      1.48 o 
   0   3  17       53.60       46.87      3.03 o 
   1   3  17        0.00        2.07      1.61 o 
   2   3  17        0.25       -2.04      2.04 o 
   3   3  17        0.23       -1.87      2.02 o 
   4   3  17        3.53       -0.29      2.85 o 
   5   3  17      119.82      139.45      7.48 o 
  -6   4  17        9.50       12.92      3.74 o 
  -5   4  17        6.27        0.99      2.66 o 
  -4   4  17        1.41        1.14      3.44 o 
  -3   4  17       49.88       58.20      3.45 o 
  -2   4  17        5.89        7.09      2.02 o 
  -1   4  17       30.01       33.80      2.35 o 
   0   4  17        1.77        2.30      1.64 o 
   1   4  17        0.24       -0.06      1.54 o 
   2   4  17        8.43        6.83      2.27 o 
   3   4  17       78.91       80.37      7.39 o 
   4   4  17       52.02       78.76      6.01 o 
   5   4  17       37.96       54.79      5.54 o 
  -6   5  17        1.92        0.52      3.37 o 
  -5   5  17      173.59      177.57      6.83 o 
  -4   5  17      171.06      164.19      5.53 o 
  -3   5  17       91.40       77.89      3.88 o 
  -2   5  17        1.21        0.13      1.60 o 
  -1   5  17      352.95      327.38      5.45 o 
   0   5  17       22.26       15.31      2.17 o 
   1   5  17        0.33       -1.23      1.52 o 
   2   5  17       40.31       41.22      4.02 o 
   3   5  17       48.58       50.07      3.95 o 
   4   5  17       12.72        9.92      3.50 o 
   5   5  17       17.29       12.42      4.55 o 
  -6   6  17       51.95       48.46      5.71 o 
  -5   6  17        9.79        7.55      3.38 o 
  -4   6  17       18.86       16.31      3.93 o 
  -3   6  17        0.75        3.66      2.02 o 
  -2   6  17        0.13        0.22      1.66 o 
  -1   6  17      221.76      227.36      4.79 o 
   0   6  17       62.39       55.46      3.56 o 
   1   6  17        5.99        6.40      2.50 o 
   2   6  17       15.62       21.12      3.42 o 
   3   6  17        0.44       -2.36      2.36 o 
   4   6  17        7.95        2.96      3.21 o 
  -5   7  17       24.39       18.39      4.47 o 
  -4   7  17        0.76        1.35      2.58 o 
  -3   7  17        0.38        3.64      2.11 o 
  -2   7  17        0.00        1.05      2.06 o 
  -1   7  17       11.61       11.08      2.23 o 
   0   7  17       15.48       16.76      2.80 o 
   1   7  17        2.51       -1.16      3.05 o 
   2   7  17        5.96        9.48      3.08 o 
   3   7  17       17.04       22.86      3.91 o 
   4   7  17        0.40       -1.13      3.06 o 
  -5   8  17        2.97        4.00      4.95 o 
  -4   8  17        0.26       -1.70      3.47 o 
  -3   8  17        1.36        0.29      2.35 o 
  -2   8  17        5.54        7.77      2.52 o 
  -1   8  17        5.90        7.62      3.73 o 
   0   8  17       61.13       57.30      3.30 o 
   1   8  17       56.68       56.51      4.90 o 
   2   8  17      102.86      116.01      6.48 o 
   3   8  17       70.47       83.08      6.19 o 
   4   8  17        5.64        0.59      4.22 o 
  -4   9  17       24.01       13.91      7.83 o 
  -3   9  17        0.13        2.41      3.12 o 
  -2   9  17      105.17      118.76      7.85 o 
  -1   9  17       16.85       18.95      3.54 o 
   0   9  17       19.20       24.36      3.24 o 
   1   9  17        0.32        0.76      2.63 o 
   2   9  17      109.35      133.24     11.85 o 
   3   9  17        3.61        3.85      3.16 o 
  -4  10  17       46.51       51.03      6.38 o 
  -3  10  17       80.05       81.69      8.59 o 
  -2  10  17       21.83       27.82      4.26 o 
  -1  10  17        0.63       -2.25      2.92 o 
   0  10  17        1.55       -1.59      2.59 o 
   1  10  17       55.73       47.68      5.01 o 
   2  10  17       12.83       12.53      5.01 o 
  -3  11  17        5.07        3.41      3.54 o 
  -2  11  17       24.33       28.33      4.48 o 
  -1  11  17       17.09       14.10      3.77 o 
   0  11  17       29.15       40.41      5.74 o 
   1  11  17        0.26        3.81      3.21 o 
  -1  12  17        0.43       -6.20      7.34 o 
   0  12  17        0.05        3.34      6.48 o 
  -6   0  18       40.39       25.95     10.24 o 
  -4   0  18      123.35      121.97      8.73 o 
  -2   0  18      258.94      271.24     11.68 o 
   0   0  18       63.78       60.25      4.72 o 
   2   0  18       85.30       83.86      5.44 o 
   4   0  18        0.65        9.53      5.79 o 
  -6   1  18        4.59        2.75      2.79 o 
  -5   1  18       52.60       58.34      4.53 o 
  -4   1  18      224.85      229.55      7.30 o 
  -3   1  18      423.85      430.44      9.31 o 
  -2   1  18       89.24       90.00      4.09 o 
  -1   1  18        9.71       11.16      1.87 o 
   0   1  18      126.19      126.11      4.14 o 
   1   1  18     1253.51     1198.30     10.26 o 
   2   1  18       13.54       11.17      2.68 o 
   3   1  18        2.97        2.44      2.46 o 
   4   1  18        9.80        9.08      3.21 o 
   5   1  18      115.75      137.00      7.67 o 
  -6   2  18       13.55       12.45      3.56 o 
  -5   2  18        3.85        0.09      2.82 o 
  -4   2  18      106.23      107.09      5.03 o 
  -3   2  18       12.48       12.32      2.89 o 
  -2   2  18        8.23        8.89      2.19 o 
  -1   2  18        6.00        5.34      1.73 o 
   0   2  18       94.94       95.31      3.82 o 
   1   2  18        2.35        2.91      1.53 o 
   2   2  18       24.85       28.07      2.99 o 
   3   2  18       13.09        3.13      2.26 o 
   4   2  18        3.11        2.95      2.99 o 
   5   2  18        7.33       15.64      4.03 o 
  -6   3  18        1.21       -2.97      2.97 o 
  -5   3  18        9.05        9.55      3.01 o 
  -4   3  18        0.06       -2.24      2.24 o 
  -3   3  18      100.69      112.09      4.73 o 
  -2   3  18       44.91       42.88      3.30 o 
  -1   3  18       10.98       10.67      1.92 o 
   0   3  18       42.14       44.00      3.04 o 
   1   3  18       25.98       23.60      2.68 o 
   2   3  18       24.79       21.25      2.86 o 
   3   3  18       13.19       16.76      4.08 o 
   4   3  18       32.18       35.16      5.78 o 
   5   3  18       17.46       21.95      4.35 o 
  -6   4  18       15.97       12.40      3.70 o 
  -5   4  18        2.71        1.25      2.73 o 
  -4   4  18       82.97       81.29      4.85 o 
  -3   4  18        0.11        1.47      1.79 o 
  -2   4  18       44.33       51.76      5.75 o 
  -1   4  18       22.68       17.76      2.26 o 
   0   4  18       45.36       50.23      3.25 o 
   1   4  18      168.01      162.39      5.39 o 
   2   4  18       21.46       25.05      3.01 o 
   3   4  18        0.42        0.17      2.27 o 
   4   4  18       46.10       50.55      4.99 o 
   5   4  18       11.70       13.38      4.10 o 
  -6   5  18       91.23       82.66     10.20 o 
  -5   5  18       17.49       15.99      3.66 o 
  -4   5  18       37.41       47.58      4.33 o 
  -3   5  18       78.74       79.37      4.03 o 
  -2   5  18       28.58       25.98      2.56 o 
  -1   5  18       56.54       43.38      3.02 o 
   0   5  18       17.75       18.05      2.58 o 
   1   5  18        4.99        5.93      1.87 o 
   2   5  18        3.11        2.96      2.25 o 
   3   5  18       17.11       21.09      3.82 o 
   4   5  18       23.50       33.68      4.50 o 
  -5   6  18       50.98       53.05      5.18 o 
  -4   6  18        5.63        8.25      2.60 o 
  -3   6  18        0.31       -0.14      1.81 o 
  -2   6  18        3.67        1.21      1.84 o 
  -1   6  18       87.17       80.00      4.33 o 
   0   6  18       84.58       77.19      3.87 o 
   1   6  18        2.81        5.93      2.21 o 
   2   6  18        1.19        4.04      2.67 o 
   3   6  18        2.31        4.68      2.94 o 
   4   6  18       20.76       15.79      4.69 o 
  -5   7  18        2.20        1.45      4.33 o 
  -4   7  18        0.70       -1.35      2.97 o 
  -3   7  18        8.64       10.64      2.77 o 
  -2   7  18        9.95        7.31      2.24 o 
  -1   7  18        0.32        2.95      2.10 o 
   0   7  18      143.34      130.15      5.29 o 
   1   7  18        0.09       -1.38      2.48 o 
   2   7  18        5.35        7.22      3.04 o 
   3   7  18      150.92      170.40      7.54 o 
   4   7  18        2.35        4.75      3.39 o 
  -5   8  18       18.15       17.08      8.34 o 
  -4   8  18        2.95        3.39      3.80 o 
  -3   8  18        4.84        5.73      4.98 o 
  -2   8  18        8.21        7.36      2.60 o 
  -1   8  18        5.68        7.61      2.52 o 
   0   8  18      102.75      109.48      5.12 o 
   1   8  18       54.62       43.01      5.58 o 
   2   8  18        1.92        0.21      3.17 o 
   3   8  18        8.75        9.44      3.63 o 
  -4   9  18       39.73       24.40      6.17 o 
  -3   9  18       21.39       32.22      8.11 o 
  -2   9  18       29.48       38.89      4.58 o 
  -1   9  18       25.13       28.07      4.07 o 
   0   9  18      199.74      217.68      9.17 o 
   1   9  18        9.95        3.66      3.40 o 
   2   9  18        5.20        3.60      3.12 o 
   3   9  18       22.49       28.71      5.85 o 
  -3  10  18        0.15        1.13      4.02 o 
  -2  10  18        0.00       -0.58      3.24 o 
  -1  10  18       12.71       15.04      3.77 o 
   0  10  18      466.99      518.58     17.26 o 
   1  10  18       84.50       81.34     10.66 o 
   2  10  18       25.42       28.69      5.52 o 
  -2  11  18        4.25        7.11      3.68 o 
  -1  11  18        2.59        2.61      7.74 o 
   0  11  18        2.90        9.03      4.04 o 
   1  11  18       93.77       98.82      8.20 o 
  -5   0  19      132.89      129.82      9.78 o 
  -3   0  19       19.31       15.65      4.65 o 
  -1   0  19       78.68       79.81      5.21 o 
   1   0  19       50.89       39.64      3.58 o 
   3   0  19      243.02      235.03     11.78 o 
   5   0  19      703.01      797.16     22.06 o 
  -6   1  19        2.96       -2.77      3.27 o 
  -5   1  19      117.69      118.96      6.84 o 
  -4   1  19      284.05      295.20      9.58 o 
  -3   1  19        1.12        1.18      2.41 o 
  -2   1  19        3.54        2.11      1.90 o 
  -1   1  19        6.40        8.03      1.88 o 
   0   1  19      553.94      527.40      7.84 o 
   1   1  19       42.81       46.76      2.73 o 
   2   1  19        0.02        0.35      1.72 o 
   3   1  19        0.64        2.89      2.66 o 
   4   1  19       51.88       59.92      5.34 o 
   5   1  19       38.01       49.86      5.47 o 
  -6   2  19        0.15       -2.77      2.77 o 
  -5   2  19       41.35       43.43      4.87 o 
  -4   2  19       99.61      108.93      6.18 o 
  -3   2  19        0.72       -1.15      2.53 o 
  -2   2  19        0.24        0.17      2.65 o 
  -1   2  19        6.37        4.31      1.83 o 
   0   2  19        3.39        2.74      1.74 o 
   1   2  19      126.60      117.11      4.24 o 
   2   2  19       31.21       37.89      3.46 o 
   3   2  19        0.50        7.48      2.77 o 
   4   2  19      117.92      159.06      8.73 o 
   5   2  19        6.82        9.83      3.84 o 
  -6   3  19        0.60        0.75      4.45 o 
  -5   3  19       28.70       25.10      3.53 o 
  -4   3  19       13.59       12.55      3.38 o 
  -3   3  19       85.73       74.53      5.20 o 
  -2   3  19        0.52       -0.45      2.01 o 
  -1   3  19        0.27        1.32      1.72 o 
   0   3  19       57.49       64.14      3.54 o 
   1   3  19       31.30       30.04      2.73 o 
   2   3  19       66.60       56.66      4.05 o 
   3   3  19       24.60       28.34      3.42 o 
   4   3  19        1.46        1.06      3.07 o 
  -6   4  19        1.55       -0.04      4.05 o 
  -5   4  19       17.76       16.79      3.35 o 
  -4   4  19       97.48       96.40      5.30 o 
  -3   4  19        1.84        0.38      2.83 o 
  -2   4  19        4.02        3.17      2.15 o 
  -1   4  19      124.40      118.90      4.73 o 
   0   4  19        5.16        5.51      1.97 o 
   1   4  19       40.30       41.14      3.04 o 
   2   4  19      203.05      181.22      6.07 o 
   3   4  19      105.64      106.97      5.40 o 
   4   4  19        1.43        3.38      3.10 o 
  -5   5  19        0.00       -2.58      2.58 o 
  -4   5  19      158.62      162.06      6.22 o 
  -3   5  19       13.06       10.43      2.66 o 
  -2   5  19        4.37        7.63      2.33 o 
  -1   5  19      117.72      110.80      4.84 o 
   0   5  19        5.59        3.42      2.21 o 
   1   5  19        6.97        7.84      2.35 o 
   2   5  19       88.93       92.81      5.03 o 
   3   5  19        2.37        0.00      2.47 o 
   4   5  19        8.32        8.58      4.07 o 
  -5   6  19       78.70       66.21      5.60 o 
  -4   6  19        7.70       13.21      3.04 o 
  -3   6  19        1.54        2.46      2.13 o 
  -2   6  19       27.03       16.92      2.88 o 
  -1   6  19        0.65       -0.17      2.35 o 
   0   6  19        4.05        3.12      1.93 o 
   1   6  19       37.75       47.37      4.44 o 
   2   6  19       49.05       49.25      4.78 o 
   3   6  19       41.71       37.31      6.32 o 
   4   6  19        2.47        5.01      4.28 o 
  -5   7  19      104.68       90.70      7.62 o 
  -4   7  19       32.38       34.10      6.20 o 
  -3   7  19       30.18       44.77      6.56 o 
  -2   7  19       99.65      110.47      6.10 o 
  -1   7  19        0.39        2.79      2.60 o 
   0   7  19       16.78       18.71      2.56 o 
   1   7  19       54.42       56.65      4.90 o 
   2   7  19        4.32        4.05      2.95 o 
   3   7  19       15.08       13.60      3.65 o 
  -4   8  19        5.75        5.25      5.45 o 
  -3   8  19        2.21       -2.81      2.81 o 
  -2   8  19       27.37       28.50      3.78 o 
  -1   8  19       17.08       17.76      3.45 o 
   0   8  19        3.00        1.73      2.67 o 
   1   8  19       50.82       61.09      5.17 o 
   2   8  19        0.91        2.27      3.03 o 
   3   8  19        1.05       -2.94      2.94 o 
  -4   9  19      220.13      220.95     12.30 o 
  -3   9  19        0.83       -2.61      2.61 o 
  -2   9  19       74.92       71.55      5.84 o 
  -1   9  19        1.44       -1.40      3.35 o 
   0   9  19       10.02        1.26      9.42 o 
   1   9  19        0.09        1.53      3.12 o 
   2   9  19        2.34       -2.98      3.60 o 
  -3  10  19       12.05       14.29      4.09 o 
  -2  10  19       11.97       11.63      3.71 o 
  -1  10  19        0.15        4.14      3.81 o 
   0  10  19        9.13        1.82      4.85 o 
   1  10  19      554.97      606.60     15.73 o 
  -1  11  19       42.57       25.55      6.52 o 
   0  11  19      167.84      188.86     18.06 o 
  -6   0  20        2.64       -3.90      4.79 o 
  -4   0  20       28.37       29.05      9.92 o 
  -2   0  20       49.48       52.54      7.26 o 
   0   0  20     2303.84     2286.50     25.35 o 
   2   0  20      106.62      112.83      6.49 o 
   4   0  20       96.01      114.36      9.78 o 
  -6   1  20       55.10       62.11      7.51 o 
  -5   1  20       54.52       51.65      6.04 o 
  -4   1  20       65.11       61.05      5.11 o 
  -3   1  20       72.07       66.69      5.04 o 
  -2   1  20       19.39       18.91      2.65 o 
  -1   1  20       16.43       16.41      2.26 o 
   0   1  20      280.19      273.13      6.02 o 
   1   1  20        9.58        8.02      2.02 o 
   2   1  20        2.51        2.39      2.67 o 
   3   1  20       94.70      108.86      6.14 o 
   4   1  20        0.86        6.05      3.17 o 
  -6   2  20        2.52        5.68      3.81 o 
  -5   2  20       27.21       27.70      5.30 o 
  -4   2  20        0.06       -0.66      3.28 o 
  -3   2  20       47.74       39.03      4.17 o 
  -2   2  20        2.11        2.01      2.08 o 
  -1   2  20       73.95       74.82      3.82 o 
   0   2  20       52.44       51.00      3.30 o 
   1   2  20        0.15        1.57      1.78 o 
   2   2  20        1.08        2.87      2.32 o 
   3   2  20       11.17       15.44      3.50 o 
   4   2  20        0.20        3.35      3.10 o 
  -6   3  20       25.26       18.78      5.31 o 
  -5   3  20        2.06        0.63      3.19 o 
  -4   3  20       47.88       48.33      4.75 o 
  -3   3  20       64.20       63.09      5.15 o 
  -2   3  20      123.60      114.50      4.94 o 
  -1   3  20      116.04      119.30      4.44 o 
   0   3  20        4.93        5.40      2.00 o 
   1   3  20       18.80       12.25      2.86 o 
   2   3  20       38.46       37.97      3.61 o 
   3   3  20       10.74       10.83      2.81 o 
   4   3  20        0.00        5.92      3.28 o 
  -5   4  20        5.07       -0.68      3.31 o 
  -4   4  20      117.39      127.56      6.87 o 
  -3   4  20      170.42      178.83      7.07 o 
  -2   4  20       24.90       23.04      2.99 o 
  -1   4  20        1.05        1.14      2.08 o 
   0   4  20       11.90       10.57      2.45 o 
   1   4  20       77.93       80.99      4.07 o 
   2   4  20        0.98       -1.64      2.12 o 
   3   4  20        1.60       -1.27      2.47 o 
   4   4  20        0.02        7.47      3.50 o 
  -5   5  20       10.44        9.87      3.75 o 
  -4   5  20        5.84        1.40      3.19 o 
  -3   5  20        9.86        6.70      3.06 o 
  -2   5  20        2.49        1.27      2.30 o 
  -1   5  20       39.55       41.42      3.52 o 
   0   5  20       48.36       42.34      3.24 o 
   1   5  20        5.08        2.39      2.94 o 
   2   5  20       44.46       51.34      5.15 o 
   3   5  20       28.85       21.96      3.44 o 
   4   5  20       15.31       27.73      5.31 o 
  -5   6  20        1.49       -0.26      3.47 o 
  -4   6  20       50.09       55.02      6.98 o 
  -3   6  20       47.23       49.89      5.46 o 
  -2   6  20        8.65       11.70      3.14 o 
  -1   6  20        0.38        1.17      2.25 o 
   0   6  20        1.20        0.31      1.93 o 
   1   6  20       28.86       36.20      4.19 o 
   2   6  20      186.98      214.57      8.10 o 
   3   6  20        0.00       -1.65      3.25 o 
  -4   7  20       29.00       34.12      5.13 o 
  -3   7  20       26.11       22.90      3.76 o 
  -2   7  20       80.31       86.78      5.98 o 
  -1   7  20        6.31        8.17      2.89 o 
   0   7  20        7.19        2.83      2.78 o 
   1   7  20       10.64       18.84      3.64 o 
   2   7  20       88.75      101.45      6.48 o 
   3   7  20       11.55       19.71      4.04 o 
  -4   8  20        7.68        1.32      6.19 o 
  -3   8  20       12.49       18.31      4.01 o 
  -2   8  20        0.00        1.24      2.78 o 
  -1   8  20       85.02      102.72      9.07 o 
   0   8  20       12.65       15.14      4.96 o 
   1   8  20        3.71        4.95      3.15 o 
   2   8  20       12.82       16.64      3.74 o 
   3   8  20       43.91       33.96      4.75 o 
  -3   9  20       39.01       36.70      4.93 o 
  -2   9  20        3.21       -1.84      3.62 o 
  -1   9  20        6.64        6.48      4.07 o 
   0   9  20        9.05        9.27      5.25 o 
   1   9  20        0.76        2.83      3.86 o 
   2   9  20        8.20        9.73      3.68 o 
  -2  10  20       21.17       22.86      5.10 o 
  -1  10  20       62.01       52.18      6.50 o 
   0  10  20       11.55       10.48      5.67 o 
   1  10  20       15.20       16.34      5.87 o 
  -5   0  21        7.95        1.44      4.93 o 
  -3   0  21       11.25       13.10      7.56 o 
  -1   0  21       42.21       42.15      4.40 o 
   1   0  21      351.20      332.15      9.66 o 
   3   0  21       13.91       21.62      5.28 o 
  -6   1  21        1.19        1.10      3.41 o 
  -5   1  21      360.37      371.29     10.62 o 
  -4   1  21       15.81       15.88      4.12 o 
  -3   1  21       23.77       29.08      3.92 o 
  -2   1  21       16.28       17.93      3.27 o 
  -1   1  21       97.94      100.41      4.21 o 
   0   1  21      561.27      567.78      8.67 o 
   1   1  21      128.82      121.09      4.58 o 
   2   1  21        0.31       -0.01      3.73 o 
   3   1  21        0.45        5.05      2.86 o 
   4   1  21       13.66       16.33      4.00 o 
  -5   2  21        6.19        5.89      3.64 o 
  -4   2  21        1.13        5.83      3.63 o 
  -3   2  21       11.71       15.83      3.43 o 
  -2   2  21        6.03       -1.15      2.02 o 
  -1   2  21        8.80       11.15      2.23 o 
   0   2  21       45.36       56.63      3.68 o 
   1   2  21       16.08       15.46      2.82 o 
   2   2  21        0.71       -1.05      2.15 o 
   3   2  21      130.96      137.75     11.79 o 
   4   2  21        1.11        0.08      3.08 o 
  -5   3  21       13.51       14.14      3.99 o 
  -4   3  21      104.28      112.80      6.80 o 
  -3   3  21       20.05       22.47      4.62 o 
  -2   3  21        1.08        0.84      2.16 o 
  -1   3  21       16.60       10.89      3.47 o 
   0   3  21       15.22        8.09      2.25 o 
   1   3  21       43.43       38.79      3.18 o 
   2   3  21        5.30        5.74      2.56 o 
   3   3  21       51.12       62.97      6.58 o 
   4   3  21       12.55       16.33      3.96 o 
  -5   4  21       26.80       33.76      9.47 o 
  -4   4  21        0.49        0.58      3.10 o 
  -3   4  21       10.61        1.80      2.92 o 
  -2   4  21       29.19       26.58      3.22 o 
  -1   4  21        2.37       -0.64      2.56 o 
   0   4  21        1.62        0.99      1.92 o 
   1   4  21      155.32      170.06      6.01 o 
   2   4  21       38.50       41.37      3.85 o 
   3   4  21        4.18        5.55      2.90 o 
   4   4  21      122.99      141.61      7.73 o 
  -5   5  21       18.93       16.70      5.07 o 
  -4   5  21        0.04        1.55      3.26 o 
  -3   5  21       35.35       37.32      4.32 o 
  -2   5  21       63.17       56.53      4.67 o 
  -1   5  21        3.57        0.33      2.35 o 
   0   5  21       10.04        9.52      2.36 o 
   1   5  21        0.18       -1.80      2.16 o 
   2   5  21        0.53       -1.73      3.36 o 
   3   5  21        6.19       10.39      3.04 o 
  -5   6  21       17.48       15.64      4.23 o 
  -4   6  21        1.22       -0.37      4.00 o 
  -3   6  21       11.93        8.86      3.29 o 
  -2   6  21       15.92       11.94      2.97 o 
  -1   6  21        9.48        6.90      2.54 o 
   0   6  21        0.25       -1.49      2.18 o 
   1   6  21        1.30        2.56      2.90 o 
   2   6  21       14.97       21.88      6.47 o 
   3   6  21       11.47        6.11      4.11 o 
  -4   7  21       39.05       37.70      5.52 o 
  -3   7  21       39.00       48.50      5.06 o 
  -2   7  21       89.37       88.46      5.97 o 
  -1   7  21        9.02        5.32      3.29 o 
   0   7  21        0.12        0.90      2.75 o 
   1   7  21       67.44       80.46      6.02 o 
   2   7  21       14.46       25.98      6.77 o 
   3   7  21        1.44        5.63      3.40 o 
  -4   8  21        1.28        0.80      5.25 o 
  -3   8  21       41.00       48.43     11.45 o 
  -2   8  21       14.23        7.53      3.23 o 
  -1   8  21        9.38        6.53      6.76 o 
   0   8  21        1.26       -2.99      2.99 o 
   1   8  21       82.54       84.82      6.19 o 
   2   8  21        2.22        0.49      3.05 o 
  -3   9  21        1.95        0.11      5.90 o 
  -2   9  21        3.41        6.40      4.38 o 
  -1   9  21       39.04       45.87      5.83 o 
   0   9  21        0.62        1.61      5.09 o 
   1   9  21       96.93      117.67      8.61 o 
  -1  10  21        0.32       -4.10      4.10 o 
   0  10  21       10.52       10.35     12.37 o 
  -4   0  22       99.17       95.85      9.23 o 
  -2   0  22       18.74        7.28      6.58 o 
   0   0  22      100.48       95.69      6.38 o 
   2   0  22       26.79       31.10      5.70 o 
   4   0  22        2.43        0.17      4.42 o 
  -5   1  22      133.79      157.44      8.34 o 
  -4   1  22      112.76      121.79      7.14 o 
  -3   1  22       28.29       25.23      3.77 o 
  -2   1  22        0.14       -2.46      2.46 o 
  -1   1  22        0.00       -0.10      2.20 o 
   0   1  22      250.75      258.49      6.32 o 
   1   1  22      112.09      105.65      4.59 o 
   2   1  22        6.59        3.02      2.41 o 
   3   1  22        7.44        5.14      3.18 o 
   4   1  22       33.32       34.94      4.76 o 
  -5   2  22       10.42        6.59      3.76 o 
  -4   2  22        9.78       11.38      3.71 o 
  -3   2  22        4.56       -2.70      2.74 o 
  -2   2  22       40.47       38.55      4.23 o 
  -1   2  22        8.01        9.43      2.32 o 
   0   2  22      569.61      552.69      8.86 o 
   1   2  22        2.22       -0.32      1.95 o 
   2   2  22       12.84       11.56      3.51 o 
   3   2  22       45.91       51.07      5.09 o 
   4   2  22      120.49      130.40      9.55 o 
  -5   3  22       84.26       87.28      6.68 o 
  -4   3  22       66.85       56.13      6.72 o 
  -3   3  22        3.17        4.27      3.01 o 
  -2   3  22       87.71       91.92      5.78 o 
  -1   3  22       15.25       13.66      2.81 o 
   0   3  22        1.63        2.46      2.06 o 
   1   3  22        0.20        2.37      2.08 o 
   2   3  22        2.78       -1.28      2.42 o 
   3   3  22       12.63       20.49      3.88 o 
   4   3  22       83.58      103.60      7.74 o 
  -5   4  22        3.11        5.20      3.84 o 
  -4   4  22        6.36        1.72      3.93 o 
  -3   4  22        0.34        4.48      3.19 o 
  -2   4  22       40.11       38.75      3.74 o 
  -1   4  22       13.40        8.75      2.70 o 
   0   4  22       11.78       13.16      2.56 o 
   1   4  22        1.21       -2.17      2.17 o 
   2   4  22      155.36      145.12      6.19 o 
   3   4  22        0.34        1.17      3.01 o 
  -5   5  22       27.00       38.92      5.27 o 
  -4   5  22       12.88       20.88      4.24 o 
  -3   5  22        0.66        0.75      2.96 o 
  -2   5  22        8.43       10.14      2.80 o 
  -1   5  22       79.06       81.21      5.03 o 
   0   5  22        0.37        2.10      2.09 o 
   1   5  22       18.18       14.93      2.96 o 
   2   5  22       80.02       86.12      5.38 o 
   3   5  22        0.08       -0.35      3.09 o 
  -4   6  22       13.49       17.44      5.87 o 
  -3   6  22        9.68        6.99      3.46 o 
  -2   6  22       26.83       23.11      3.47 o 
  -1   6  22        0.59        1.32      2.97 o 
   0   6  22       31.78       28.46      3.44 o 
   1   6  22       11.29       14.86      3.60 o 
   2   6  22        3.22        6.62      3.40 o 
   3   6  22        0.69       -2.93      2.93 o 
  -4   7  22        0.42       -2.38      4.68 o 
  -3   7  22        0.64        0.25      3.60 o 
  -2   7  22        5.55       -2.88      2.88 o 
  -1   7  22       17.23       16.50      3.71 o 
   0   7  22        4.43        4.21      6.13 o 
   1   7  22       38.68       51.90      5.11 o 
   2   7  22        0.00       -1.50      3.07 o 
  -3   8  22        3.05        2.88      3.57 o 
  -2   8  22       13.15        6.55      3.35 o 
  -1   8  22        7.91        8.00      3.24 o 
   0   8  22       23.40       20.98      4.66 o 
   1   8  22       10.29       21.44      4.49 o 
   2   8  22       51.92       53.73      5.56 o 
  -2   9  22       10.34        8.49      4.34 o 
  -1   9  22      282.24      274.96     15.58 o 
   0   9  22       53.70       63.81      8.95 o 
   1   9  22        0.32        4.37      5.40 o 
  -5   0  23      229.91      236.38     13.37 o 
  -3   0  23       25.61       17.36      8.15 o 
  -1   0  23      206.76      187.07      7.96 o 
   1   0  23        4.10        4.51      3.09 o 
   3   0  23      191.63      254.94     12.82 o 
  -5   1  23       92.58       90.38      6.86 o 
  -4   1  23        0.21       -1.54      3.17 o 
  -3   1  23       29.50       35.90      5.04 o 
  -2   1  23       10.36       10.91      3.21 o 
  -1   1  23      189.01      195.14      8.50 o 
   0   1  23       21.62       18.59      3.23 o 
   1   1  23        0.05       -0.15      1.96 o 
   2   1  23       25.49       27.86      3.97 o 
   3   1  23        3.33        0.48      3.49 o 
  -5   2  23       59.10       56.05      5.68 o 
  -4   2  23       37.18       29.73      4.67 o 
  -3   2  23        0.41       -1.52      2.82 o 
  -2   2  23       24.53       20.65      3.70 o 
  -1   2  23      298.02      299.64      7.63 o 
   0   2  23        3.24        3.02      2.68 o 
   1   2  23        1.84       -0.07      2.08 o 
   2   2  23       14.12       14.70      3.20 o 
   3   2  23        7.52       12.26      3.53 o 
  -5   3  23       28.99       22.96      4.59 o 
  -4   3  23        9.67        8.33      3.58 o 
  -3   3  23       26.75       23.09      4.07 o 
  -2   3  23       70.82       72.56      6.35 o 
  -1   3  23       40.41       31.31      3.50 o 
   0   3  23        0.39        2.39      2.22 o 
   1   3  23       15.89       18.78      3.20 o 
   2   3  23       31.74       36.40      3.88 o 
   3   3  23        0.47        0.79      3.11 o 
  -5   4  23       11.06       18.46      9.23 o 
  -4   4  23       37.94       32.86      5.44 o 
  -3   4  23        3.57       -1.83      2.96 o 
  -2   4  23        0.11       -1.31      2.38 o 
  -1   4  23        2.96        1.94      2.47 o 
   0   4  23       23.09       27.35      3.11 o 
   1   4  23        0.25       -2.31      2.31 o 
   2   4  23       25.50       24.17      3.71 o 
   3   4  23        9.03       15.08      3.84 o 
  -4   5  23        0.27        1.84      3.65 o 
  -3   5  23       67.81       74.73      6.09 o 
  -2   5  23        3.45        2.95      2.70 o 
  -1   5  23       15.97        7.80      2.88 o 
   0   5  23       54.89       54.62      4.41 o 
   1   5  23      178.88      180.30      6.61 o 
   2   5  23        1.72        2.66      2.70 o 
   3   5  23        8.78        5.75      4.10 o 
  -4   6  23       29.85       23.25      4.41 o 
  -3   6  23       32.99       30.94      6.38 o 
  -2   6  23        1.55       -1.68      2.54 o 
  -1   6  23       20.87       15.90      3.62 o 
   0   6  23        4.23        4.31      5.16 o 
   1   6  23       63.20       62.19      6.40 o 
   2   6  23       48.58       41.01      4.90 o 
  -3   7  23        0.55       -3.40      4.92 o 
  -2   7  23        9.27        6.43      3.40 o 
  -1   7  23        0.02       -0.05      2.99 o 
   0   7  23       17.30       17.81      5.45 o 
   1   7  23       27.39       12.12      3.85 o 
   2   7  23        0.43       -3.09      3.09 o 
  -2   8  23        5.15        3.91      3.44 o 
  -1   8  23        0.78       -0.50      3.91 o 
   0   8  23       72.36       80.68      7.54 o 
   1   8  23        6.89        5.27      3.58 o 
  -1   9  23       80.61       94.17     15.90 o 
  -4   0  24        0.00       -1.39      4.47 o 
  -2   0  24        9.02        5.98      6.97 o 
   0   0  24        0.07        2.75      3.52 o 
   2   0  24        9.42        9.37      4.81 o 
  -5   1  24        0.49       -2.52      3.70 o 
  -4   1  24        6.10        9.67      5.07 o 
  -3   1  24        0.13        5.13      3.31 o 
  -2   1  24       34.62       44.86      4.71 o 
  -1   1  24      307.50      298.16     10.32 o 
   0   1  24       80.30       83.71      4.56 o 
   1   1  24        0.07       -1.78      1.98 o 
   2   1  24       32.70       36.61      4.55 o 
   3   1  24        2.46        2.98      3.19 o 
  -5   2  24       39.19       45.14      5.42 o 
  -4   2  24        1.88       -3.26      3.26 o 
  -3   2  24        9.14        1.80      3.36 o 
  -2   2  24       14.45        7.93      3.60 o 
  -1   2  24      133.56      139.17      5.93 o 
   0   2  24       54.80       59.84      4.08 o 
   1   2  24       22.48       20.63      2.93 o 
   2   2  24       77.17       73.45      5.50 o 
   3   2  24       38.21       36.35      4.78 o 
  -4   3  24       24.86       16.32      4.26 o 
  -3   3  24        5.39        9.48      3.58 o 
  -2   3  24       31.83       33.55      5.53 o 
  -1   3  24       37.10       36.99      3.79 o 
   0   3  24        7.70        7.07      2.47 o 
   1   3  24       25.91       33.24      4.84 o 
   2   3  24        1.19        2.74      2.72 o 
   3   3  24        1.19       -2.06      3.01 o 
  -4   4  24        0.03        0.91      4.17 o 
  -3   4  24       17.89       15.28      3.90 o 
  -2   4  24        7.80        6.58      3.30 o 
  -1   4  24        0.64       -0.74      2.52 o 
   0   4  24        6.93        6.86      2.45 o 
   1   4  24       70.74       81.49      5.28 o 
   2   4  24        0.03       -2.34      2.34 o 
  -4   5  24      162.39      161.19      8.24 o 
  -3   5  24        3.82        3.22      3.46 o 
  -2   5  24        2.14       -0.50      2.58 o 
  -1   5  24        0.64        4.40      2.71 o 
   0   5  24       58.38       70.53      8.39 o 
   1   5  24       97.89      123.16      6.43 o 
   2   5  24        9.56        7.53      3.63 o 
  -3   6  24       44.43       50.79      6.04 o 
  -2   6  24       16.45       17.24      3.89 o 
  -1   6  24        0.36        1.29      3.34 o 
   0   6  24       15.55        7.83      4.15 o 
   1   6  24       50.92       67.92      7.60 o 
   2   6  24       18.77       17.38      4.21 o 
  -3   7  24        0.14        3.45      3.78 o 
  -2   7  24        2.46        3.83      5.72 o 
  -1   7  24       31.95       46.45      7.06 o 
   0   7  24       24.87       14.84      4.98 o 
   1   7  24        0.56        4.58      3.67 o 
  -1   8  24        4.96        3.48      3.68 o 
   0   8  24        2.22        0.80      3.91 o 
  -3   0  25        1.26       -0.89      4.91 o 
  -1   0  25      399.83      380.59     14.22 o 
   1   0  25       16.42       18.55      4.15 o 
   3   0  25        4.82       10.16      5.41 o 
  -4   1  25        7.36        4.85      3.56 o 
  -3   1  25       43.71       46.17      5.11 o 
  -2   1  25       59.61       61.48      5.52 o 
  -1   1  25        0.99        2.86      2.66 o 
   0   1  25       54.28       48.51      3.84 o 
   1   1  25        6.68        5.43      2.46 o 
   2   1  25      125.65      133.50      7.12 o 
   3   1  25        1.12        3.83      4.58 o 
  -4   2  25       10.12        8.77      3.84 o 
  -3   2  25        0.11       -2.97      2.97 o 
  -2   2  25        2.52        6.02      3.28 o 
  -1   2  25       72.06       67.34      4.80 o 
   0   2  25       19.55       16.60      3.78 o 
   1   2  25        2.75       -0.15      2.56 o 
   2   2  25        0.06       -2.86      2.86 o 
  -4   3  25        0.11       -2.69      3.16 o 
  -3   3  25       11.37        2.77      3.80 o 
  -2   3  25       33.13       29.65      4.50 o 
  -1   3  25      278.06      280.88      7.96 o 
   0   3  25       86.13       99.46      5.15 o 
   1   3  25        5.04        4.01      2.80 o 
   2   3  25       18.37       21.24      3.52 o 
  -4   4  25        6.64       14.47      4.19 o 
  -3   4  25        3.81        0.89      3.59 o 
  -2   4  25        9.40       10.44      3.55 o 
  -1   4  25       35.12       40.62      4.15 o 
   0   4  25       42.76       38.87      4.09 o 
   1   4  25       12.05       12.22      3.19 o 
   2   4  25        2.32       -0.03      2.78 o 
  -3   5  25        9.34        7.35      3.69 o 
  -2   5  25        0.10        2.27      4.48 o 
  -1   5  25        5.50        4.07      2.80 o 
   0   5  25        1.37        0.06      3.09 o 
   1   5  25       41.77       56.73      4.91 o 
   2   5  25        0.17        0.65      4.82 o 
  -3   6  25       22.98       15.22      6.27 o 
  -2   6  25        1.13       -2.23      3.51 o 
  -1   6  25        2.65        1.28      3.21 o 
   0   6  25      107.70      117.61      8.42 o 
   1   6  25       17.37       17.00      4.00 o 
  -2   7  25       23.87       29.40      4.53 o 
  -1   7  25        6.33        3.13      3.36 o 
   0   7  25       44.41       50.05      6.22 o 
  -4   0  26        0.66       16.77      5.80 o 
  -2   0  26        2.57       12.26      5.33 o 
   0   0  26      149.12      135.98      8.11 o 
   2   0  26       63.87       81.45      9.07 o 
  -4   1  26        5.24        5.18      3.87 o 
  -3   1  26       61.63       72.37      8.77 o 
  -2   1  26        0.14       -3.11      3.11 o 
  -1   1  26        3.49        2.42      3.07 o 
   0   1  26        0.26       -0.49      2.29 o 
   1   1  26        3.85        1.44      2.90 o 
   2   1  26       18.59        7.22      3.52 o 
  -4   2  26        0.05       -2.18      3.53 o 
  -3   2  26       10.12        9.70      4.82 o 
  -2   2  26        0.61        2.61      3.32 o 
  -1   2  26        0.94        2.62      2.80 o 
   0   2  26       23.73       23.95      3.27 o 
   1   2  26       15.92       13.05      3.27 o 
   2   2  26        6.57       10.22      3.63 o 
  -3   3  26        4.44        3.24      3.58 o 
  -2   3  26        0.16        1.33      3.18 o 
  -1   3  26      208.99      213.40      7.48 o 
   0   3  26       17.54       15.97      3.36 o 
   1   3  26       61.93       59.47      6.18 o 
   2   3  26        2.13        4.05      3.48 o 
  -3   4  26        0.95       -0.11      3.56 o 
  -2   4  26       20.17       26.79      4.41 o 
  -1   4  26      124.20      133.04      6.46 o 
   0   4  26        3.18        4.15      3.81 o 
   1   4  26       38.87       36.63      4.84 o 
  -3   5  26        3.72        9.17      3.81 o 
  -2   5  26        8.89        5.38      3.57 o 
  -1   5  26        0.71        0.31      2.80 o 
   0   5  26        3.20        6.94      3.11 o 
   1   5  26       23.39       27.49      4.48 o 
  -2   6  26        0.15       -3.64      3.64 o 
  -1   6  26       40.70       41.30      7.05 o 
   0   6  26        4.31        3.18      4.82 o 
  -3   0  27        0.19       -3.70      4.89 o 
  -1   0  27       15.77        6.66      4.85 o 
   1   0  27       29.11       37.87      5.43 o 
  -3   1  27       39.44       53.66      6.26 o 
  -2   1  27       10.10        6.62      5.10 o 
  -1   1  27       40.96       37.53      4.73 o 
   0   1  27        3.90        2.37      3.18 o 
   1   1  27        6.66        0.51      2.76 o 
  -3   2  27        0.20        0.50      3.66 o 
  -2   2  27      109.52      118.77      7.42 o 
  -1   2  27        9.98       11.65      3.69 o 
   0   2  27       19.64       15.41      3.45 o 
   1   2  27        0.70        2.19      2.84 o 
  -3   3  27        0.74       10.38      4.45 o 
  -2   3  27      118.41      112.94      7.44 o 
  -1   3  27        0.18        0.71      2.87 o 
   0   3  27       58.54       58.51      6.32 o 
   1   3  27       60.81       64.50      5.10 o 
  -2   4  27      156.96      151.91      8.02 o 
  -1   4  27       10.54        5.80      3.11 o 
   0   4  27        8.59        4.25      2.61 o 
  -1   5  27        0.06        3.10      3.02 o 
   0   5  27        2.84       -4.27      4.59 o 
  -2   0  28        3.38        2.39      5.27 o 
   0   0  28        3.55        1.15      3.77 o 
  -2   1  28       14.76       18.22      4.15 o 
  -1   1  28        0.07        0.01      3.29 o 
   0   1  28        4.35        3.38      2.94 o 
  -2   2  28        1.80        0.77      3.60 o 
  -1   2  28        3.24        5.24      4.22 o 
   0   2  28       40.63       49.19      6.92 o 
  -2   3  28       64.93       61.76      6.04 o 
  -1   3  28       82.98       78.66     14.40 o 
   0   3  28       88.28       88.39      4.82 o 
                                                 
